# Supplementary material for: A Metabolomics Analysis of Postmenopausal Breast Cancer Risk in the Cancer Prevention Study II
Source: Metabolites. 2021 Feb 10;11(2):95. doi: 10.3390/metabo11020095 (PMC7916573; doi:10.3390/metabo11020095)
Supplement: Supplementary file 1 [file metabolites-11-00095-s001.zip]

Archive with 2 entries (2 files):
- Supplementary Tables CPSII metabolomics breast cancer 3.0.docx
- supplementary_table_1.xlsx
