# Supplementary material for: A Metabolomics Analysis of Postmenopausal Breast Cancer Risk in the Cancer Prevention Study II
Source: Metabolites. 2021 Feb 10;11(2):95. doi: 10.3390/metabo11020095 (PMC7916573; doi:10.3390/metabo11020095)
Supplement: Supplementary file 1 [file metabolites-11-00095-s001.zip › supplementary_table_1.xlsx]

## Sheet: allcases_age
BIOCHEMICAL	SUPER_PATHWAY	SUB_PATHWAY	OR	lower_CI	upper_CI	P	p_rank	q_val	COMP_ID	PLATFORM	PUBCHEM	HMDB_ID	metmiss	ICC	LCL	UCL
4-allylphenol sulfate	Xenobiotics	Food Component/Plant	0.58	0.45	0.75	3.92271e-05	1	0.0495999	37181	LC/MS Neg			0	0.98	0.98	0.99
X - 16944			0.6	0.46	0.77	7.78037e-05	2	0.0495999	46683	LC/MS Neg			2	0.93	0.91	0.95
X - 18921			0.6	0.46	0.79	0.000179298	3	0.0762015	47671	LC/MS Neg			1	0.97	0.96	0.98
X - 24293			1.75	1.29	2.36	0.000303396	4	0.0859518	52297	LC/MS Pos Early			290	0.97	0.96	0.98
1-palmitoyl-2-palmitoleoyl-GPC (16:0/16:1)*	Lipid	Phosphatidylcholine (PC)	1.62	1.24	2.13	0.000480468	5	0.0859518	52470	LC/MS Pos Late		HMDB07969	0	0.98	0.98	0.99
3,4-methyleneheptanoylcarnitine	Lipid	Fatty Acid Metabolism(Acyl Carnitine)	0.58	0.43	0.79	0.00053704	6	0.0859518	52929	LC/MS Neg			318	0.95	0.93	0.96
androstenediol (3beta,17beta) monosulfate (2)	Lipid	Steroid	1.55	1.21	1.99	0.000617534	7	0.0859518	37210	LC/MS Neg			73	0.98	0.97	0.98
X - 21319			0.64	0.49	0.83	0.000708242	8	0.0859518	46363	LC/MS Neg			4	0.95	0.94	0.96
linolenoylcarnitine (C18:3)*	Lipid	Fatty Acid Metabolism(Acyl Carnitine)	0.64	0.49	0.83	0.000731014	9	0.0859518	57511	LC/MS Pos Late			150	0.88	0.84	0.91
X - 11478			0.63	0.49	0.83	0.000779785	10	0.0859518	46602	LC/MS Neg			4	0.97	0.96	0.98
1-(1-enyl-stearoyl)-GPE (P-18:0)*	Lipid	Lysoplasmalogen	0.64	0.5	0.83	0.000858975	11	0.0859518	39271	LC/MS Pos Late			0	0.89	0.85	0.92
threonate	Cofactors and Vitamins	Ascorbate and Aldarate Metabolism	0.65	0.5	0.84	0.000868861	12	0.0859518	27738	LC/MS Polar	151152	HMDB00943	2	0.86	0.81	0.9
linoleoylcarnitine (C18:2)*	Lipid	Fatty Acid Metabolism(Acyl Carnitine)	0.64	0.5	0.83	0.00088902	13	0.0859518	46223	LC/MS Pos Late	6450015	HMDB06469	0	0.95	0.94	0.96
1-(1-enyl-palmitoyl)-2-linoleoyl-GPC (P-16:0/18:2)*	Lipid	Plasmalogen	0.65	0.5	0.84	0.000993078	14	0.0859518	52682	LC/MS Pos Late		HMDB11211	0	0.93	0.91	0.95
cysteine	Amino Acid	Methionine, Cysteine, SAM and Taurine Metabolism	1.74	1.25	2.42	0.0010112	15	0.0859518	1868	LC/MS Pos Early	5862	HMDB00574	0	0.57	0.44	0.68
1-palmitoyl-2-oleoyl-GPC (16:0/18:1)	Lipid	Phosphatidylcholine (PC)	1.56	1.19	2.03	0.00127738	16	0.0998341	52461	LC/MS Pos Late	6436017	HMDB07972	0	0.92	0.89	0.94
1-(1-enyl-oleoyl)-GPE (P-18:1)*	Lipid	Lysoplasmalogen	0.67	0.52	0.86	0.00140669	17	0.0998341	44621	LC/MS Pos Late			0	0.87	0.82	0.9
andro steroid monosulfate (1)*	Lipid	Steroid	1.54	1.18	2.02	0.00140942	18	0.0998341	32827	LC/MS Neg		HMDB02759	409	0.94	0.93	0.96
oxalate (ethanedioate)	Cofactors and Vitamins	Ascorbate and Aldarate Metabolism	0.69	0.55	0.87	0.00207188	19	0.135808	20694	LC/MS Neg	971	HMDB02329	0	0.85	0.81	0.89
3-hydroxybutyrylcarnitine (2)	Lipid	Fatty Acid Metabolism(Acyl Carnitine)	0.69	0.54	0.87	0.00213032	20	0.135808	52984	LC/MS Pos Early		HMDB13127	49	0.62	0.5	0.72
X - 13729			0.69	0.53	0.88	0.00292976	21	0.177878	47971	LC/MS Neg			50	0.88	0.85	0.91
2-palmitoleoyl-GPC (16:1)*	Lipid	Lysophospholipid	1.6	1.17	2.2	0.00314091	22	0.18203	47118	LC/MS Neg		HMDB10383	336	0.53	0.4	0.67
androstenediol (3beta,17beta) disulfate (1)	Lipid	Steroid	1.46	1.13	1.88	0.00351681	23	0.192616	37202	LC/MS Neg	87120982	HMDB03818	0	0.99	0.99	0.99
16a-hydroxy DHEA 3-sulfate	Lipid	Steroid	1.45	1.13	1.85	0.00362572	24	0.192616	38168	LC/MS Neg			47	0.98	0.97	0.98
X - 21470			1.59	1.15	2.19	0.0046624	25	0.237782	46515	LC/MS Neg			177	0.9	0.87	0.92
X - 15245			1.44	1.12	1.85	0.00485499	26	0.238081	46661	LC/MS Neg			0	0.98	0.98	0.99
5alpha-pregnan-3(alpha or beta),20beta-diol disulfate	Lipid	Steroid	1.37	1.1	1.7	0.00508348	27	0.240053	46172	LC/MS Neg	5127902		1074	1	1	1
campesterol	Lipid	Sterol	0.66	0.49	0.89	0.00565658	28	0.257576	33997	LC/MS Pos Late	173183	HMDB02869	300	0.9	0.86	0.92
1-(1-enyl-palmitoyl)-GPC (P-16:0)*	Lipid	Lysoplasmalogen	0.69	0.53	0.9	0.00603133	29	0.263272	52474	LC/MS Pos Late	10917802	HMDB10407	0	0.82	0.76	0.86
7-hydroxyindole sulfate	Amino Acid	Tryptophan Metabolism	0.72	0.57	0.91	0.00628655	30	0.263272	52915	LC/MS Neg			1151	0.94	0.92	0.96
pyruvate	Carbohydrate	Glycolysis, Gluconeogenesis, and Pyruvate Metabolism	1.43	1.1	1.84	0.00653009	31	0.263272	48990	LC/MS Polar	1060	HMDB00243	1	0.94	0.92	0.95
beta-sitosterol	Lipid	Sterol	0.68	0.52	0.9	0.00668882	32	0.263272	27414	LC/MS Pos Late	222284	HMDB00852	383	0.9	0.87	0.93
carotene diol (1)	Xenobiotics	Food Component/Plant	0.7	0.54	0.91	0.00681409	33	0.263272	57635	LC/MS Pos Late			0	0.92	0.9	0.94
1-palmitoleoyl-2-linolenoyl-GPC (16:1/18:3)*	Lipid	Phosphatidylcholine (PC)	0.65	0.48	0.89	0.00778881	34	0.280138	53180	LC/MS Pos Late		HMDB08008	290	0.71	0.62	0.79
X - 14056			1.46	1.11	1.94	0.00782066	35	0.280138	46632	LC/MS Pos Early			4	0.74	0.66	0.81
1-(1-enyl-stearoyl)-2-arachidonoyl-GPE (P-18:0/20:4)*	Lipid	Plasmalogen	0.71	0.55	0.92	0.00790978	36	0.280138	52475	LC/MS Pos Late	9547058	HMDB05779	0	0.95	0.93	0.96
X - 18603			0.73	0.58	0.92	0.00853886	37	0.294244	48043	LC/MS Neg			865	0.89	0.85	0.92
androstenediol (3beta,17beta) monosulfate (1)	Lipid	Steroid	1.41	1.09	1.83	0.00917848	38	0.298926	37211	LC/MS Neg	13847309	HMDB03818	9	0.99	0.98	0.99
X - 12216			0.72	0.56	0.92	0.00926885	39	0.298926	46613	LC/MS Neg			8	0.97	0.96	0.98
diacylglycerol (14:0/18:1, 16:0/16:1) [2]*	Lipid	Diacylglycerol	1.42	1.09	1.84	0.00937806	40	0.298926	54954	LC/MS Pos Late			718	0.89	0.85	0.92
androstenediol (3beta,17beta) disulfate (2)	Lipid	Steroid	1.39	1.08	1.78	0.010652	41	0.316787	37203	LC/MS Neg	87120982	HMDB03818	1	0.94	0.92	0.95
sphingomyelin (d18:2/24:2)*	Lipid	Sphingolipid Metabolism	0.72	0.56	0.93	0.0106699	42	0.316787	57479	LC/MS Pos Late			0	0.92	0.89	0.94
1,2-dilinoleoyl-GPC (18:2/18:2)	Lipid	Phosphatidylcholine (PC)	0.71	0.55	0.92	0.0106838	43	0.316787	52603	LC/MS Pos Late	5288075	HMDB08138	0	0.93	0.9	0.94
lignoceroylcarnitine (C24)*	Lipid	Fatty Acid Metabolism(Acyl Carnitine)	0.74	0.58	0.94	0.011762	44	0.337179	57515	LC/MS Pos Late			9	0.87	0.83	0.9
X - 15486			0.72	0.56	0.93	0.012137	45	0.337179	46266	LC/MS Neg			0	0.99	0.98	0.99
X - 21410			1.34	1.07	1.69	0.01222	46	0.337179	46455	LC/MS Neg			24	0.99	0.98	0.99
1,2-dipalmitoyl-GPE (16:0/16:0)*	Lipid	Phosphatidylethanolamine (PE)	1.39	1.07	1.81	0.0124293	47	0.337179	57341	LC/MS Pos Late	445468	HMDB08923	715	0.91	0.89	0.94
carotene diol (2)	Xenobiotics	Food Component/Plant	0.73	0.57	0.94	0.012809	48	0.340238	57636	LC/MS Pos Late			52	0.78	0.71	0.84
X - 14939			0.72	0.55	0.93	0.0132921	49	0.345865	46657	LC/MS Neg			0	0.96	0.95	0.97
X - 24546			1.38	1.07	1.8	0.0145645	50	0.350026	52867	LC/MS Neg			459	0.93	0.91	0.95
1-linoleoyl-2-linolenoyl-GPC (18:2/18:3)*	Lipid	Phosphatidylcholine (PC)	0.75	0.59	0.94	0.0146386	51	0.350026	53176	LC/MS Pos Late		HMDB08141	26	0.94	0.92	0.96
X - 17145			0.75	0.59	0.95	0.0148347	52	0.350026	46689	LC/MS Neg			65	0.99	0.99	0.99
X - 24295			1.36	1.06	1.73	0.0150825	53	0.350026	52483	LC/MS Neg			2	0.96	0.95	0.97
1-(1-enyl-stearoyl)-2-linoleoyl-GPE (P-18:0/18:2)*	Lipid	Plasmalogen	0.73	0.56	0.94	0.0152956	54	0.350026	52748	LC/MS Pos Late		HMDB11376	0	0.95	0.94	0.97
X - 21736			1.35	1.06	1.73	0.0153348	55	0.350026	46905	LC/MS Neg			27	0.98	0.97	0.99
androstenediol (3alpha, 17alpha) monsulfate (2)	Lipid	Steroid	1.42	1.07	1.88	0.0153737	56	0.350026	37207	LC/MS Neg			361	0.97	0.96	0.98
sphingomyelin (d18:1/17:0, d17:1/18:0, d19:1/16:0)	Lipid	Sphingolipid Metabolism	0.74	0.58	0.94	0.0157195	57	0.351621	52615	LC/MS Pos Late			0	0.91	0.89	0.94
nervonoylcarnitine (C24:1)*	Lipid	Fatty Acid Metabolism(Acyl Carnitine)	0.74	0.58	0.95	0.0162854	58	0.356023	57531	LC/MS Pos Late			72	0.79	0.73	0.84
X - 18922			1.28	1.05	1.56	0.0164748	59	0.356023	46700	LC/MS Neg			116	0.87	0.83	0.9
thioproline	Xenobiotics	Chemical	1.44	1.07	1.94	0.0171832	60	0.358793	53231	LC/MS Pos Early	93176		0	0.55	0.43	0.67
1-myristoylglycerol (14:0)	Lipid	Monoacylglycerol	1.37	1.06	1.78	0.0173741	61	0.358793	35625	LC/MS Neg	79050	HMDB11561	11	0.99	0.98	0.99
X - 13684			1.47	1.07	2.03	0.0174472	62	0.358793	47790	LC/MS Pos Early			342	0.59	0.48	0.7
X - 24328			1.44	1.06	1.94	0.0181187	63	0.364358	52524	LC/MS Neg			270	0.9	0.87	0.93
X - 23680			0.74	0.57	0.95	0.0183056	64	0.364358	49557	LC/MS Pos Late			0	0.95	0.93	0.96
X - 12112			1.42	1.06	1.91	0.0185751	65	0.364358	47690	LC/MS Pos Early			318	0.9	0.87	0.93
X - 11261			0.74	0.57	0.95	0.0194361	66	0.372285	32578	LC/MS Pos Late			0	0.96	0.94	0.97
ethyl glucuronide	Xenobiotics	Chemical	1.31	1.04	1.65	0.0195767	67	0.372285	39603	LC/MS Neg	152226	HMDB10325	656	1	1	1
pregnenolone sulfate	Lipid	Steroid	1.32	1.04	1.68	0.0201347	68	0.372285	38170	LC/MS Neg	105074	HMDB00774	103	0.95	0.94	0.97
X - 24845			0.75	0.59	0.96	0.0201472	69	0.372285	54873	LC/MS Neg			451	0.98	0.97	0.98
X - 16946			1.45	1.06	1.99	0.0207099	70	0.377217	46517	LC/MS Neg			77	0.64	0.54	0.73
cis-4-decenoylcarnitine (C10:1)	Lipid	Fatty Acid Metabolism(Acyl Carnitine)	0.74	0.57	0.96	0.0215909	71	0.387725	38178	LC/MS Pos Late			0	0.94	0.92	0.95
X - 11441			1.59	1.07	2.38	0.022146	72	0.392169	46360	LC/MS Neg			39	0.6	0.5	0.7
X - 24449			0.66	0.46	0.94	0.0225477	73	0.393813	52766	LC/MS Pos Early			178	0.55	0.42	0.68
palmitoyl sphingomyelin (d18:1/16:0)	Lipid	Sphingolipid Metabolism	0.74	0.58	0.96	0.0243948	74	0.416834	37506	LC/MS Pos Late	9939941		0	0.88	0.84	0.91
X - 12456			1.3	1.03	1.63	0.0250939	75	0.416834	47639	LC/MS Neg			1288	0.94	0.92	0.95
palmitoyl-arachidonoyl-glycerol (16:0/20:4) [1]*	Lipid	Diacylglycerol	1.49	1.05	2.12	0.025301	76	0.416834	54957	LC/MS Pos Late		HMDB07112	207	0.73	0.64	0.8
tiglylcarnitine (C5:1-DC)	Amino Acid	Leucine, Isoleucine and Valine Metabolism	0.76	0.59	0.97	0.0254228	77	0.416834	35428	LC/MS Pos Early	22833596	HMDB02366	0	0.87	0.83	0.9
N-acetylphenylalanine	Amino Acid	Phenylalanine Metabolism	1.3	1.03	1.65	0.0256463	78	0.416834	33950	LC/MS Neg	74839	HMDB00512	14	0.97	0.96	0.98
5alpha-androstan-3beta,17beta-diol disulfate	Lipid	Steroid	1.32	1.03	1.68	0.0263771	79	0.416834	37190	LC/MS Neg	242332	HMDB00493	27	0.99	0.99	0.99
glycosyl-N-tricosanoyl-sphingadienine (d18:2/23:0)*	Lipid	Sphingolipid Metabolism	0.78	0.62	0.97	0.026963	80	0.416834	57445	LC/MS Pos Late			39	0.79	0.73	0.85
palmitoyl-oleoyl-glycerol (16:0/18:1) [2]*	Lipid	Diacylglycerol	1.33	1.03	1.72	0.027135	81	0.416834	54942	LC/MS Pos Late		HMDB07102	63	0.9	0.87	0.93
1-oleoyl-GPG (18:1)*	Lipid	Lysophospholipid	1.38	1.04	1.84	0.0272031	82	0.416834	45968	LC/MS Neg			1001	0.51	0.38	0.63
3beta-hydroxy-5-cholestenoate	Lipid	Sterol	0.74	0.57	0.97	0.0272184	83	0.416834	54805	LC/MS Neg	165511		0	0.85	0.81	0.89
2-docosahexaenoylglycerol (22:6)*	Lipid	Monoacylglycerol	0.72	0.54	0.96	0.027462	84	0.416834	48675	LC/MS Neg		HMDB11557	339	0.61	0.49	0.72
gentisate	Amino Acid	Tyrosine Metabolism	0.75	0.59	0.97	0.0281487	85	0.42223	18280	LC/MS Neg	3469	HMDB00152	28	0.99	0.99	0.99
1-palmitoyl-2-oleoyl-GPE (16:0/18:1)	Lipid	Phosphatidylethanolamine (PE)	1.36	1.03	1.79	0.0287714	86	0.426553	19263	LC/MS Pos Late	5283496	HMDB05320	0	0.98	0.97	0.98
N6-methyladenosine	Nucleotide	Purine Metabolism, Adenine containing	1.33	1.03	1.72	0.029428	87	0.431272	37114	LC/MS Pos Early	1869	HMDB04044	97	0.52	0.37	0.66
1-palmitoylglycerol (16:0)	Lipid	Monoacylglycerol	1.33	1.03	1.71	0.0304084	88	0.440576	21127	LC/MS Neg	14900	HMDB31074	14	0.96	0.94	0.97
leucylalanine	Peptide	Dipeptide	0.72	0.53	0.97	0.0320354	89	0.458934	40010	LC/MS Pos Early	259321	HMDB28922	291	0.88	0.85	0.91
citrate	Energy	TCA Cycle	0.75	0.58	0.98	0.0331978	90	0.460934	1564	LC/MS Neg	311	HMDB00094	0	0.94	0.92	0.96
X - 22789			0.77	0.6	0.98	0.0335217	91	0.460934	48094	LC/MS Neg			625	0.82	0.76	0.87
X - 24849			1.37	1.02	1.84	0.0338001	92	0.460934	54877	LC/MS Neg			0	0.76	0.68	0.82
X - 17178			0.79	0.63	0.98	0.0338463	93	0.460934	46406	LC/MS Neg			15	0.67	0.58	0.76
5alpha-androstan-3alpha,17beta-diol monosulfate (2)	Lipid	Steroid	1.14	1.01	1.3	0.034164	94	0.460934	37185	LC/MS Neg			1473	0.96	0.95	0.97
alpha-hydroxyisovalerate	Amino Acid	Leucine, Isoleucine and Valine Metabolism	1.28	1.02	1.61	0.0343441	95	0.460934	33937	LC/MS Neg	99823	HMDB00407	0	1	0.99	1
X - 12015			0.73	0.55	0.98	0.0355806	96	0.468961	47390	LC/MS Neg			269	0.89	0.85	0.92
X - 11442			1.53	1.03	2.29	0.0356778	97	0.468961	46443	LC/MS Neg			16	0.62	0.52	0.72
X - 17166			0.76	0.59	0.98	0.0366093	98	0.470827	46692	LC/MS Neg			15	0.8	0.74	0.85
1-linoleoyl-GPC (18:2)	Lipid	Lysophospholipid	0.76	0.59	0.98	0.0366281	99	0.470827	34419	LC/MS Pos Late	11988421	HMDB10386	0	0.84	0.78	0.88
ferulylglycine (1)	Xenobiotics	Food Component/Plant	1.29	1.01	1.65	0.0376516	100	0.470827	54936	LC/MS Neg			874	0.96	0.95	0.97
sphingosine 1-phosphate	Lipid	Sphingolipid Metabolism	0.79	0.63	0.99	0.037744	101	0.470827	34445	LC/MS Polar	5283560	HMDB00277	1	0.89	0.86	0.92
1-stearoyl-2-linoleoyl-GPC (18:0/18:2)*	Lipid	Phosphatidylcholine (PC)	0.76	0.59	0.99	0.0383349	102	0.470827	52452	LC/MS Pos Late		HMDB08039	0	0.77	0.7	0.83
1-stearoyl-GPC (18:0)	Lipid	Lysophospholipid	0.77	0.6	0.99	0.0383718	103	0.470827	33961	LC/MS Pos Late	497299	HMDB10384	0	0.89	0.85	0.92
S-methylmethionine	Amino Acid	Methionine, Cysteine, SAM and Taurine Metabolism	0.73	0.55	0.99	0.0395172	104	0.470827	38127	LC/MS Pos Early	458	HMDB38670	287	0.98	0.98	0.99
1-palmitoyl-2-arachidonoyl-GPC (16:0/20:4n6)	Lipid	Phosphatidylcholine (PC)	1.31	1.01	1.71	0.0401233	105	0.470827	52462	LC/MS Pos Late	10747814	HMDB07982	0	0.9	0.86	0.92
X - 17179			0.73	0.54	0.99	0.0402347	106	0.470827	46698	LC/MS Neg			256	0.83	0.78	0.87
X - 11381			0.77	0.6	0.99	0.0405394	107	0.470827	32698	LC/MS Pos Early			1	0.88	0.84	0.91
X - 13846			1.3	1.01	1.68	0.0408188	108	0.470827	47978	LC/MS Neg			417	1	0.99	1
glycosyl ceramide (d18:2/24:1, d18:1/24:2)*	Lipid	Ceramides	0.76	0.59	0.99	0.0409666	109	0.470827	57453	LC/MS Pos Late			0	0.81	0.74	0.86
guanidinosuccinate	Amino Acid	Guanidino and Acetamido Metabolism	0.73	0.54	0.99	0.0415229	110	0.470827	32446	LC/MS Neg	97856	HMDB03157	219	0.94	0.92	0.96
3beta,7alpha-dihydroxy-5-cholestenoate	Lipid	Sterol	0.78	0.61	0.99	0.0415565	111	0.470827	36803	LC/MS Neg	3081084		3	0.9	0.87	0.93
X - 18249			0.79	0.64	0.99	0.041733	112	0.470827	46366	LC/MS Neg			10	0.94	0.93	0.96
N-methyltaurine	Amino Acid	Methionine, Cysteine, SAM and Taurine Metabolism	1.29	1.01	1.64	0.0418271	113	0.470827	42989	LC/MS Polar	7882		790	0.98	0.98	0.99
tartronate (hydroxymalonate)	Xenobiotics	Bacterial/Fungal	0.8	0.64	0.99	0.0425498	114	0.470827	20693	LC/MS Neg	45	HMDB35227	0	0.91	0.89	0.94
X - 17653			0.77	0.59	0.99	0.0430707	115	0.470827	46707	LC/MS Neg			15	0.87	0.83	0.9
N-acetyl-beta-alanine	Nucleotide	Pyrimidine Metabolism, Uracil containing	1.3	1.01	1.67	0.044066	116	0.470827	37432	LC/MS Neg	76406		1	0.77	0.69	0.83
5alpha-pregnan-3beta,20alpha-diol monosulfate (2)	Lipid	Steroid	1.38	1.01	1.89	0.044157	117	0.470827	37200	LC/MS Neg			175	1	1	1
X - 16576			1.41	1.01	1.97	0.044183	118	0.470827	46673	LC/MS Neg			281	0.86	0.81	0.9
I-urobilinogen	Cofactors and Vitamins	Hemoglobin and Porphyrin Metabolism	1.25	1.01	1.56	0.0443595	119	0.470827	32426	LC/MS Neg	26818	HMDB04157	1274	0.91	0.89	0.94
X - 23294			0.69	0.48	0.99	0.0446917	120	0.470827	48993	LC/MS Neg			377	0.55	0.43	0.66
1-(1-enyl-palmitoyl)-2-arachidonoyl-GPC (P-16:0/20:4)*	Lipid	Plasmalogen	0.77	0.59	0.99	0.0449505	121	0.470827	52689	LC/MS Pos Late		HMDB11220	0	0.96	0.95	0.97
N4-acetylcytidine	Nucleotide	Pyrimidine Metabolism, Cytidine containing	1.39	1.01	1.93	0.0452597	122	0.470827	35130	LC/MS Pos Early	107461	HMDB05923	372	0.55	0.45	0.65
1-(1-enyl-palmitoyl)-GPE (P-16:0)*	Lipid	Lysoplasmalogen	0.77	0.6	0.99	0.045421	123	0.470827	39270	LC/MS Pos Late			4	0.88	0.84	0.91
taurine	Amino Acid	Methionine, Cysteine, SAM and Taurine Metabolism	0.78	0.62	1	0.0468628	124	0.481856	2125	LC/MS Neg	1123	HMDB00251	0	0.95	0.94	0.97
X - 11522			1.35	1	1.83	0.0479562	125	0.485505	46914	LC/MS Neg			0	0.72	0.64	0.79
3-methyl-2-oxobutyrate	Amino Acid	Leucine, Isoleucine and Valine Metabolism	1.3	1	1.68	0.0481017	126	0.485505	44526	LC/MS Neg	49	HMDB00019	0	0.91	0.88	0.93
X - 22379			1.27	1	1.62	0.0484228	127	0.485505	47640	LC/MS Neg			90	0.97	0.96	0.98
1-palmitoyl-2-arachidonoyl-GPE (16:0/20:4)*	Lipid	Phosphatidylethanolamine (PE)	1.31	1	1.72	0.0487636	128	0.485505	52464	LC/MS Pos Late	9546800	HMDB05323	0	0.98	0.97	0.99
cysteinylglycine	Amino Acid	Glutathione Metabolism	1.27	1	1.61	0.0496274	129	0.485505	35637	LC/MS Pos Early	439498	HMDB00078	50	0.79	0.74	0.84
X - 21343			0.77	0.59	1	0.0497298	130	0.485505	46388	LC/MS Neg			0	0.88	0.84	0.91
methylsuccinoylcarnitine (1)	Amino Acid	Leucine, Isoleucine and Valine Metabolism	0.78	0.61	1	0.0505618	131	0.485505	53031	LC/MS Pos Early			7	0.95	0.94	0.97
palmitoyl dihydrosphingomyelin (d18:0/16:0)*	Lipid	Sphingolipid Metabolism	0.78	0.61	1	0.050691	132	0.485505	52434	LC/MS Pos Late	9939965		0	0.88	0.84	0.91
2-myristoylglycerol (14:0)	Lipid	Monoacylglycerol	1.3	1	1.69	0.0510176	133	0.485505	34383	LC/MS Neg	137938	HMDB11530	499	0.87	0.82	0.9
1-palmitoyl-2-oleoyl-GPI (16:0/18:1)*	Lipid	Phosphatidylinositol (PI)	1.3	1	1.68	0.0511872	134	0.485505	52669	LC/MS Pos Late		HMDB09783	1	0.92	0.9	0.94
5-hydroxyindole sulfate	Amino Acid	Tryptophan Metabolism	0.79	0.62	1	0.0514064	135	0.485505	52914	LC/MS Neg			793	0.95	0.93	0.96
X - 15674			0.79	0.62	1	0.0530619	136	0.497455	46665	LC/MS Neg			4	0.78	0.71	0.83
phenylacetate	Amino Acid	Phenylalanine Metabolism	0.77	0.59	1	0.0539427	137	0.502022	15958	LC/MS Neg	999	HMDB00209	433	0.95	0.93	0.96
behenoylcarnitine (C22)*	Lipid	Fatty Acid Metabolism(Acyl Carnitine)	0.77	0.59	1	0.0543999	138	0.502608	57514	LC/MS Pos Late			476	0.87	0.82	0.9
arachidoylcarnitine (C20)*	Lipid	Fatty Acid Metabolism(Acyl Carnitine)	0.75	0.56	1.01	0.056108	139	0.511495	57513	LC/MS Pos Late		HMDB06460	726	0.68	0.59	0.76
sphingomyelin (d17:2/16:0, d18:2/15:0)*	Lipid	Sphingolipid Metabolism	0.78	0.61	1.01	0.0561642	140	0.511495	57483	LC/MS Pos Late			0	0.88	0.84	0.91
glycosyl-N-behenoyl-sphingadienine (d18:2/22:0)*	Lipid	Sphingolipid Metabolism	0.78	0.6	1.01	0.0566476	141	0.512239	57421	LC/MS Pos Late			0	0.75	0.68	0.82
5-methyluridine (ribothymidine)	Nucleotide	Pyrimidine Metabolism, Uracil containing	0.78	0.6	1.01	0.0586633	142	0.526672	35136	LC/MS Neg	445408	HMDB00884	0	0.88	0.84	0.91
X - 21733			0.75	0.55	1.01	0.059433	143	0.526672	46902	LC/MS Neg			283	0.79	0.72	0.84
X - 11530			1.34	0.99	1.81	0.0598123	144	0.526672	46603	LC/MS Neg			0	0.73	0.65	0.8
X - 12680			0.79	0.61	1.01	0.059896	145	0.526672	47437	LC/MS Pos Early			0	0.93	0.91	0.95
3-methylglutaconate	Amino Acid	Leucine, Isoleucine and Valine Metabolism	1.28	0.99	1.66	0.0609015	146	0.531846	38667	LC/MS Polar	1551553	HMDB00522	4	0.93	0.9	0.95
X - 21752			0.8	0.63	1.01	0.0615597	147	0.533936	46923	LC/MS Neg			850	0.97	0.96	0.98
cytosine	Nucleotide	Pyrimidine Metabolism, Cytidine containing	1.25	0.99	1.58	0.0631775	148	0.540123	573	LC/MS Pos Early	597	HMDB00630	709	0.95	0.93	0.96
X - 18887			0.74	0.53	1.02	0.0634823	149	0.540123	47301	LC/MS Neg			207	0.91	0.88	0.94
homovanillate (HVA)	Amino Acid	Tyrosine Metabolism	1.34	0.98	1.83	0.0635439	150	0.540123	1101	LC/MS Neg	1738	HMDB00118	207	0.93	0.9	0.94
deoxycarnitine	Lipid	Carnitine Metabolism	0.79	0.62	1.01	0.0640611	151	0.540913	36747	LC/MS Pos Early	134	HMDB01161	0	0.94	0.91	0.95
sphingomyelin (d18:1/20:1, d18:2/20:0)*	Lipid	Sphingolipid Metabolism	0.79	0.62	1.01	0.0649561	152	0.544862	48491	LC/MS Pos Late			0	0.94	0.92	0.96
dihomo-linoleoylcarnitine (C20:2)*	Lipid	Fatty Acid Metabolism(Acyl Carnitine)	0.77	0.59	1.02	0.0657841	153	0.545602	57520	LC/MS Pos Late			509	0.77	0.71	0.82
X - 14838			0.79	0.61	1.02	0.0663776	154	0.545602	47787	LC/MS Pos Early			0	0.98	0.97	0.98
2-pyrrolidinone	Xenobiotics	Chemical	1.25	0.98	1.59	0.0665056	155	0.545602	31675	LC/MS Pos Early	12025	HMDB02039	3	0.86	0.81	0.89
X - 11549			0.8	0.63	1.02	0.0671038	156	0.545602	47652	LC/MS Neg			24	0.9	0.86	0.92
picolinate	Amino Acid	Tryptophan Metabolism	0.84	0.7	1.01	0.067184	157	0.545602	1512	LC/MS Pos Early	1018	HMDB02243	91	0.99	0.99	1
alpha-ketoglutarate	Energy	TCA Cycle	1.27	0.98	1.65	0.0687333	158	0.549051	528	LC/MS Polar	51	HMDB00208	1	0.77	0.69	0.83
pro-hydroxy-pro	Amino Acid	Urea cycle; Arginine and Proline Metabolism	0.79	0.62	1.02	0.0689768	159	0.549051	35127	LC/MS Pos Early	11673055	HMDB06695	0	0.99	0.98	0.99
glycodeoxycholate	Lipid	Secondary Bile Acid Metabolism	1.29	0.98	1.69	0.0693048	160	0.549051	18477	LC/MS Neg	3035026	HMDB00631	441	0.88	0.84	0.91
X - 17167			0.79	0.62	1.02	0.0696075	161	0.549051	46693	LC/MS Neg			743	0.9	0.86	0.92
pregnen-diol disulfate*	Lipid	Steroid	1.26	0.98	1.61	0.0697618	162	0.549051	32562	LC/MS Neg			0	0.96	0.94	0.97
X - 12101			0.78	0.6	1.02	0.0714254	163	0.553446	47642	LC/MS Pos Early			0	0.95	0.93	0.96
X - 17654			0.81	0.65	1.02	0.0717718	164	0.553446	46709	LC/MS Neg			101	0.8	0.73	0.85
X - 24455			0.78	0.6	1.02	0.0723457	165	0.553446	52772	LC/MS Pos Early			142	0.42	0.31	0.55
1-palmitoleoylglycerol (16:1)*	Lipid	Monoacylglycerol	1.27	0.98	1.66	0.0723805	166	0.553446	52431	LC/MS Neg		HMDB11565	0	0.99	0.99	0.99
1-(1-enyl-palmitoyl)-2-linoleoyl-GPE (P-16:0/18:2)*	Lipid	Plasmalogen	0.79	0.62	1.02	0.0729411	167	0.553446	52677	LC/MS Pos Late		HMDB11343	0	0.95	0.93	0.96
anthranilate	Amino Acid	Tryptophan Metabolism	0.8	0.63	1.02	0.0729786	168	0.553446	4970	LC/MS Pos Early	227	HMDB01123	827	0.59	0.48	0.7
pregnanolone/allopregnanolone sulfate	Lipid	Steroid	1.22	0.98	1.51	0.0736527	169	0.553446	48394	LC/MS Neg			985	1	1	1
N-acetyl-aspartyl-glutamate (NAAG)	Amino Acid	Glutamate Metabolism	0.8	0.63	1.02	0.0737928	170	0.553446	35665	LC/MS Pos Early	5255	HMDB01067	828	0.33	0.21	0.47
3-methyladipate	Lipid	Fatty Acid, Dicarboxylate	0.81	0.64	1.02	0.0742969	171	0.553968	36749	LC/MS Polar	12292	HMDB00555	813	0.76	0.67	0.82
X - 24544			1.35	0.97	1.87	0.0749944	172	0.555918	52865	LC/MS Neg			196	0.94	0.92	0.96
gamma-glutamylglutamine	Peptide	Gamma-glutamyl Amino Acid	0.79	0.61	1.03	0.0765385	173	0.563332	2730	LC/MS Pos Early	150914	HMDB11738	0	0.69	0.61	0.77
X - 12844			0.81	0.64	1.02	0.0768782	174	0.563332	46633	LC/MS Neg			0	0.95	0.93	0.96
X - 21258			0.81	0.64	1.02	0.0781745	175	0.565345	46259	LC/MS Neg			0	1	1	1
21-hydroxypregnenolone disulfate	Lipid	Steroid	1.24	0.98	1.58	0.0784122	176	0.565345	46115	LC/MS Neg	134595		15	0.91	0.89	0.94
cystathionine	Amino Acid	Methionine, Cysteine, SAM and Taurine Metabolism	1.32	0.97	1.79	0.0784832	177	0.565345	15705	LC/MS Pos Early	439258	HMDB00099	251	0.95	0.94	0.97
X - 13844			0.81	0.63	1.03	0.0801062	178	0.570268	47977	LC/MS Neg			81	0.99	0.98	0.99
1-(1-enyl-stearoyl)-2-oleoyl-GPE (P-18:0/18:1)	Lipid	Plasmalogen	0.81	0.63	1.03	0.0803206	179	0.570268	52614	LC/MS Pos Late		HMDB11375	2	0.94	0.92	0.95
5alpha-pregnan-3beta-ol,20-one sulfate	Lipid	Steroid	1.2	0.98	1.47	0.0809134	180	0.570268	37480	LC/MS Neg			1179	1	1	1
4-vinylphenol sulfate	Xenobiotics	Benzoate Metabolism	0.79	0.61	1.03	0.0809557	181	0.570268	36098	LC/MS Neg	6426766	HMDB04072	0	0.99	0.99	0.99
X - 21285			1.25	0.97	1.6	0.0816478	182	0.571983	46294	LC/MS Neg			691	0.72	0.64	0.8
guanidinoacetate	Amino Acid	Creatine Metabolism	0.79	0.61	1.03	0.0835696	183	0.576646	43802	LC/MS Polar	763	HMDB00128	1	0.92	0.9	0.94
N-acetylmethionine	Amino Acid	Methionine, Cysteine, SAM and Taurine Metabolism	0.81	0.64	1.03	0.0836085	184	0.576646	1589	LC/MS Neg	448580	HMDB11745	1	0.97	0.96	0.98
linoleoyl-linoleoyl-glycerol (18:2/18:2) [1]*	Lipid	Diacylglycerol	0.8	0.62	1.03	0.0836702	185	0.576646	54968	LC/MS Pos Late		HMDB07248	0	0.91	0.88	0.93
X - 24243			1.31	0.96	1.78	0.0841993	186	0.577173	52286	LC/MS Pos Early			254	0.98	0.97	0.99
sphingomyelin (d18:2/18:1)*	Lipid	Sphingolipid Metabolism	0.8	0.62	1.03	0.0853029	187	0.581458	57474	LC/MS Pos Late			0	0.97	0.96	0.98
X - 11795			1.24	0.97	1.59	0.0857366	188	0.581458	33140	LC/MS Pos Early			0	0.99	0.99	0.99
X - 16123			0.77	0.58	1.04	0.0869794	189	0.586766	46668	LC/MS Neg			268	0.87	0.83	0.9
alpha-ketobutyrate	Amino Acid	Methionine, Cysteine, SAM and Taurine Metabolism	1.23	0.97	1.57	0.0875791	190	0.587702	4968	LC/MS Polar	58	HMDB00005	592	0.86	0.81	0.89
dehydroisoandrosterone sulfate (DHEA-S)	Lipid	Steroid	1.24	0.97	1.6	0.0884682	191	0.59056	32425	LC/MS Neg	12594	HMDB01032	0	0.96	0.95	0.97
X - 12026			0.81	0.64	1.03	0.0910228	192	0.594064	47905	LC/MS Neg			3	0.93	0.9	0.95
X - 11578			0.81	0.63	1.04	0.0916736	193	0.594064	49690	LC/MS Neg			13	0.91	0.88	0.93
2-hydroxy-3-methylvalerate	Amino Acid	Leucine, Isoleucine and Valine Metabolism	1.22	0.97	1.53	0.0917983	194	0.594064	36746	LC/MS Neg	164623	HMDB00317	0	0.99	0.99	0.99
sphingomyelin (d18:2/23:0, d18:1/23:1, d17:1/24:1)*	Lipid	Sphingolipid Metabolism	0.81	0.64	1.04	0.0925969	195	0.594064	52435	LC/MS Pos Late			0	0.6	0.48	0.7
X - 11334			1.23	0.97	1.58	0.0926102	196	0.594064	46663	LC/MS Pos Early			0	0.97	0.97	0.98
palmitoyl-oleoyl-glycerol (16:0/18:1) [1]*	Lipid	Diacylglycerol	1.28	0.96	1.71	0.0926767	197	0.594064	54943	LC/MS Pos Late		HMDB07102	549	0.85	0.8	0.89
vanillic alcohol sulfate	Amino Acid	Tyrosine Metabolism	0.77	0.57	1.04	0.0931182	198	0.594064	48733	LC/MS Neg			285	0.96	0.94	0.97
X - 11315			0.82	0.65	1.03	0.0936537	199	0.594064	49592	LC/MS Neg			3	0.92	0.9	0.94
1-palmitoleoyl-GPC (16:1)*	Lipid	Lysophospholipid	1.24	0.96	1.61	0.0937001	200	0.594064	33230	LC/MS Pos Late	24779461	HMDB10383	0	0.91	0.88	0.94
X - 17677			1.28	0.96	1.71	0.0944841	201	0.594064	48022	LC/MS Neg			250	0.99	0.98	0.99
2-oxindole-3-acetate	Xenobiotics	Food Component/Plant	1.24	0.96	1.59	0.0947928	202	0.594064	40479	LC/MS Pos Early	3080590	HMDB35514	560	0.8	0.73	0.85
benzoylcarnitine*	Xenobiotics	Chemical	0.79	0.59	1.04	0.0948072	203	0.594064	43265	LC/MS Pos Early			453	0.92	0.9	0.94
X - 18886			1.29	0.96	1.74	0.0952898	204	0.594064	48047	LC/MS Neg			275	0.83	0.78	0.87
DSGEGDFXAEGGGVR*	Peptide	Fibrinogen Cleavage Peptide	0.8	0.61	1.04	0.0955161	205	0.594064	31548	LC/MS Neg			127	0.75	0.7	0.79
beta-cryptoxanthin	Xenobiotics	Food Component/Plant	0.81	0.63	1.04	0.098107	206	0.606281	57591	LC/MS Pos Late	6384256	HMDB33844	0	0.91	0.87	0.93
aconitate [cis or trans]	Energy	TCA Cycle	0.8	0.62	1.04	0.0985863	207	0.606281	46173	LC/MS Neg		HMDB00072	0	0.93	0.9	0.95
sphingomyelin (d17:1/16:0, d18:1/15:0, d16:1/17:0)*	Lipid	Sphingolipid Metabolism	0.81	0.63	1.04	0.0989071	208	0.606281	52433	LC/MS Pos Late			0	0.89	0.85	0.92
X - 24106			0.81	0.63	1.04	0.100311	209	0.611458	52135	LC/MS Pos Late			2	0.7	0.61	0.78
X - 18935			0.82	0.64	1.04	0.100905	210	0.611458	48049	LC/MS Neg			852	0.95	0.93	0.96
X - 23293			0.82	0.64	1.04	0.10119	211	0.611458	48992	LC/MS Neg			34	0.84	0.79	0.88
X - 22508			0.81	0.63	1.04	0.102395	212	0.615818	47772	LC/MS Neg			766	0.9	0.87	0.93
threonylphenylalanine	Peptide	Dipeptide	0.82	0.65	1.04	0.103626	213	0.620296	31530	LC/MS Neg	4099799	HMDB29068	80	0.96	0.95	0.97
3-(3-hydroxyphenyl)propionate sulfate	Xenobiotics	Benzoate Metabolism	0.82	0.64	1.04	0.105135	214	0.623265	45415	LC/MS Neg	187488		697	0.98	0.97	0.99
1-linolenoyl-GPC (18:3)*	Lipid	Lysophospholipid	0.82	0.64	1.04	0.105382	215	0.623265	45951	LC/MS Pos Late		HMDB10388	0	0.91	0.88	0.94
X - 21364			1.21	0.96	1.52	0.105778	216	0.623265	46409	LC/MS Neg			19	0.9	0.87	0.92
X - 21849			0.82	0.64	1.04	0.106539	217	0.623265	47026	LC/MS Neg			46	0.97	0.95	0.97
X - 16124			0.83	0.66	1.04	0.106689	218	0.623265	46461	LC/MS Neg			803	0.9	0.86	0.92
X - 23659			0.81	0.63	1.05	0.107055	219	0.623265	49536	LC/MS Pos Early			12	0.91	0.88	0.93
X - 23662			1.25	0.95	1.63	0.107592	220	0.623542	49539	LC/MS Pos Early			392	0.98	0.97	0.98
ornithine	Amino Acid	Urea cycle; Arginine and Proline Metabolism	0.81	0.62	1.05	0.108185	221	0.624144	1493	LC/MS Pos Early	6262	HMDB03374	0	0.91	0.88	0.93
oleoylcarnitine (C18:1)	Lipid	Fatty Acid Metabolism(Acyl Carnitine)	0.81	0.63	1.05	0.110763	222	0.628875	35160	LC/MS Pos Late	6441392	HMDB05065	0	0.85	0.8	0.88
X - 12511			0.81	0.62	1.05	0.11078	223	0.628875	46458	LC/MS Neg			0	0.98	0.98	0.99
caprylate (8:0)	Lipid	Medium Chain Fatty Acid	1.22	0.95	1.57	0.110788	224	0.628875	32492	LC/MS Neg	379	HMDB00482	0	0.97	0.96	0.98
gamma-glutamylhistidine	Peptide	Gamma-glutamyl Amino Acid	1.21	0.96	1.52	0.110978	225	0.628875	18245	LC/MS Pos Early	7017195		0	0.9	0.87	0.93
docosahexaenoylcarnitine (C22:6)*	Lipid	Fatty Acid Metabolism(Acyl Carnitine)	0.84	0.67	1.04	0.112088	226	0.631832	57523	LC/MS Pos Late			13	0.85	0.8	0.89
X - 17189			0.85	0.69	1.04	0.112491	227	0.631832	46412	LC/MS Neg			12	0.41	0.27	0.57
X - 13689			1.26	0.95	1.68	0.113561	228	0.633353	47774	LC/MS Neg			278	0.98	0.98	0.99
5-bromotryptophan	Amino Acid	Tryptophan Metabolism	0.84	0.68	1.04	0.113755	229	0.633353	53242	LC/MS Neg	96735		0	0.94	0.92	0.95
carotene diol (3)	Xenobiotics	Food Component/Plant	0.84	0.67	1.05	0.117095	230	0.646006	57637	LC/MS Pos Late			121	0.76	0.68	0.82
5alpha-pregnan-3beta,20alpha-diol disulfate	Lipid	Steroid	1.2	0.96	1.5	0.117435	231	0.646006	37198	LC/MS Neg			19	1	1	1
indoleacetylglutamine	Amino Acid	Tryptophan Metabolism	1.28	0.94	1.73	0.117781	232	0.646006	42087	LC/MS Neg	25200879	HMDB13240	245	0.98	0.97	0.98
glutamine	Amino Acid	Glutamate Metabolism	0.82	0.63	1.05	0.119186	233	0.646006	53	LC/MS Pos Early	5961	HMDB00641	0	0.79	0.73	0.85
1-methylurate	Xenobiotics	Xanthine Metabolism	0.77	0.56	1.07	0.120079	234	0.646006	34395	LC/MS Neg	69726	HMDB03099	185	0.95	0.93	0.96
X - 21669			0.82	0.64	1.05	0.120416	235	0.646006	46743	LC/MS Neg			14	0.91	0.88	0.93
mannose	Carbohydrate	Fructose, Mannose and Galactose Metabolism	1.22	0.95	1.57	0.122012	236	0.646006	48153	LC/MS Polar	18950	HMDB00169	1	0.94	0.92	0.96
N6-succinyladenosine	Nucleotide	Purine Metabolism, Adenine containing	1.17	0.96	1.44	0.123216	237	0.646006	48130	LC/MS Neg	165243	HMDB00912	42	0.79	0.71	0.84
pipecolate	Amino Acid	Lysine Metabolism	1.21	0.95	1.55	0.123874	238	0.646006	1444	LC/MS Pos Early	849	HMDB00070	0	0.99	0.98	0.99
dihomo-linolenoylcarnitine (20:3n3 or 6)*	Lipid	Fatty Acid Metabolism(Acyl Carnitine)	0.77	0.55	1.08	0.124367	239	0.646006	57521	LC/MS Pos Late			170	0.84	0.79	0.88
X - 11787			0.83	0.65	1.05	0.124749	240	0.646006	33132	LC/MS Pos Early			0	0.87	0.83	0.9
pregn steroid monosulfate*	Lipid	Steroid	1.22	0.95	1.58	0.124776	241	0.646006	32619	LC/MS Neg			0	0.96	0.95	0.97
1-palmitoyl-GPG (16:0)*	Lipid	Lysophospholipid	1.22	0.94	1.59	0.12636	242	0.646006	45970	LC/MS Neg	3300276		561	0.54	0.41	0.67
3-methylhistidine	Amino Acid	Histidine Metabolism	0.82	0.63	1.06	0.126564	243	0.646006	15677	LC/MS Neg	64969	HMDB00479	0	0.99	0.99	0.99
arachidate (20:0)	Lipid	Long Chain Fatty Acid	0.83	0.65	1.06	0.126782	244	0.646006	1118	LC/MS Neg	10467	HMDB02212	0	0.93	0.9	0.95
X - 23782			0.82	0.64	1.06	0.126789	245	0.646006	49681	LC/MS Pos Late			1	0.94	0.93	0.96
X - 16134			0.82	0.63	1.06	0.126902	246	0.646006	46697	LC/MS Neg			531	0.81	0.76	0.86
arabinose	Carbohydrate	Pentose Metabolism	1.17	0.96	1.43	0.127149	247	0.646006	575	LC/MS Polar	66308	HMDB00646	125	0.5	0.36	0.65
p-cresol sulfate	Xenobiotics	Benzoate Metabolism	0.84	0.67	1.05	0.127694	248	0.646006	36103	LC/MS Neg	4615423	HMDB11635	0	0.99	0.99	0.99
proline	Amino Acid	Urea cycle; Arginine and Proline Metabolism	1.22	0.94	1.58	0.127782	249	0.646006	1898	LC/MS Pos Early	145742	HMDB00162	0	0.87	0.83	0.9
ximenoylcarnitine (C26:1)*	Lipid	Fatty Acid Metabolism(Acyl Carnitine)	0.82	0.64	1.06	0.127942	250	0.646006	57517	LC/MS Pos Late			1	0.85	0.81	0.89
gamma-tocopherol/beta-tocopherol	Cofactors and Vitamins	Tocopherol Metabolism	0.81	0.62	1.06	0.129052	251	0.646006	52473	LC/MS Pos Late			0	0.94	0.92	0.95
X - 23787			1.21	0.95	1.55	0.129822	252	0.646006	49688	LC/MS Neg			1073	0.88	0.84	0.91
X - 12063			1.21	0.95	1.54	0.130823	253	0.646006	46588	LC/MS Neg			35	0.98	0.97	0.98
N-methylpipecolate	Xenobiotics	Chemical	1.32	0.92	1.9	0.130829	254	0.646006	47101	LC/MS Pos Early	11286529		190	0.87	0.82	0.9
X - 21607			0.84	0.67	1.05	0.131075	255	0.646006	46674	LC/MS Neg			111	0.82	0.77	0.87
X - 12206			0.81	0.62	1.06	0.131861	256	0.646006	46612	LC/MS Neg			0	0.98	0.97	0.98
alpha-CEHC glucuronide*	Cofactors and Vitamins	Tocopherol Metabolism	1.22	0.94	1.57	0.131977	257	0.646006	39346	LC/MS Neg			489	0.99	0.98	0.99
5,6-dihydrouracil	Nucleotide	Pyrimidine Metabolism, Uracil containing	0.83	0.66	1.06	0.132004	258	0.646006	1559	LC/MS Neg	649	HMDB00076	725	0.29	0.16	0.46
ferulylglycine (2)	Xenobiotics	Food Component/Plant	1.19	0.95	1.5	0.132178	259	0.646006	54937	LC/MS Neg			952	0.98	0.98	0.99
glycerophosphoethanolamine	Lipid	Phospholipid Metabolism	0.82	0.63	1.06	0.132508	260	0.646006	37455	LC/MS Pos Early	123874	HMDB00114	0	0.79	0.72	0.85
X - 16480			0.84	0.66	1.06	0.132687	261	0.646006	46671	LC/MS Neg			13	0.97	0.96	0.98
X - 11452			0.83	0.64	1.06	0.132748	262	0.646006	46600	LC/MS Neg			90	0.97	0.95	0.97
glutamate	Amino Acid	Glutamate Metabolism	1.21	0.94	1.56	0.134273	263	0.650944	57	LC/MS Pos Early	611	HMDB00148	0	0.94	0.92	0.96
2-oxoarginine*	Amino Acid	Urea cycle; Arginine and Proline Metabolism	1.21	0.94	1.57	0.135673	264	0.65524	55072	LC/MS Pos Early	558	HMDB04225	5	0.88	0.84	0.91
valerate	Lipid	Short Chain Fatty Acid	1.22	0.94	1.58	0.136375	265	0.656143	33443	LC/MS Neg	7991	HMDB00892	120	0.21	0.11	0.35
5alpha-androstan-3beta,17alpha-diol disulfate	Lipid	Steroid	1.2	0.94	1.51	0.137744	266	0.660237	37187	LC/MS Neg			836	0.98	0.97	0.98
X - 16649			0.85	0.68	1.05	0.139453	267	0.665927	47992	LC/MS Neg			1133	1	0.99	1
glycochenodeoxycholate glucuronide (1)	Lipid	Primary Bile Acid Metabolism	1.2	0.94	1.54	0.140305	268	0.667384	52983	LC/MS Neg			17	0.98	0.97	0.98
5alpha-androstan-3beta,17beta-diol monosulfate (2)	Lipid	Steroid	1.21	0.94	1.55	0.140805	269	0.667384	37192	LC/MS Neg			587	0.97	0.96	0.98
solanidine	Xenobiotics	Food Component/Plant	1.17	0.95	1.46	0.142778	270	0.674231	39788	LC/MS Pos Late	65727	HMDB03236	1240	0.99	0.99	1
eicosenoylcarnitine (C20:1)*	Lipid	Fatty Acid Metabolism(Acyl Carnitine)	0.82	0.63	1.07	0.143939	271	0.677203	57519	LC/MS Pos Late			513	0.56	0.47	0.64
X - 12007			0.82	0.63	1.07	0.145044	272	0.679894	46610	LC/MS Neg			10	0.96	0.95	0.97
X - 21839			0.84	0.67	1.06	0.147113	273	0.683199	47016	LC/MS Neg			868	0.99	0.98	0.99
gamma-glutamylalanine	Peptide	Gamma-glutamyl Amino Acid	1.2	0.94	1.52	0.147464	274	0.683199	37063	LC/MS Pos Early	440103	HMDB29142	78	0.72	0.63	0.79
N-formylmethionine	Amino Acid	Methionine, Cysteine, SAM and Taurine Metabolism	0.83	0.65	1.07	0.147843	275	0.683199	2829	LC/MS Neg	439750	HMDB01015	0	0.94	0.92	0.95
X - 18901			0.84	0.65	1.07	0.148047	276	0.683199	46690	LC/MS Neg			20	0.99	0.99	0.99
X - 24812			0.81	0.61	1.08	0.148428	277	0.683199	54840	LC/MS Pos Early			329	0.65	0.57	0.73
X - 11858			1.19	0.94	1.51	0.149144	278	0.683955	47654	LC/MS Neg			837	0.96	0.95	0.97
N6-carboxymethyllysine	Carbohydrate	Advanced Glycation End-product	0.84	0.67	1.06	0.149686	279	0.683955	36713	LC/MS Pos Early	123800		12	0.95	0.93	0.96
4-ethylphenylsulfate	Xenobiotics	Benzoate Metabolism	0.85	0.67	1.06	0.150202	280	0.683955	36099	LC/MS Neg			0	1	1	1
1-stearoyl-2-linoleoyl-GPI (18:0/18:2)	Lipid	Phosphatidylinositol (PI)	0.83	0.64	1.07	0.150878	281	0.684041	52468	LC/MS Pos Late		HMDB09809	0	0.89	0.85	0.92
2-arachidonoylglycerol (20:4)	Lipid	Monoacylglycerol	0.83	0.64	1.07	0.15152	282	0.684041	19266	LC/MS Neg	5282280	HMDB04666	134	0.6	0.48	0.71
X - 13835			0.84	0.66	1.07	0.15183	283	0.684041	46646	LC/MS Neg			27	0.98	0.97	0.98
alpha-CEHC	Cofactors and Vitamins	Tocopherol Metabolism	1.2	0.93	1.54	0.152547	284	0.684784	48188	LC/MS Neg	9943542	HMDB01518	561	0.98	0.97	0.98
S-carboxymethyl-L-cysteine	Xenobiotics	Drug	0.85	0.67	1.06	0.153648	285	0.684784	47897	LC/MS Pos Early	1080	HMDB29415	1323	0.55	0.5	0.6
1-linoleoyl-2-arachidonoyl-GPC (18:2/20:4n6)*	Lipid	Phosphatidylcholine (PC)	0.85	0.68	1.06	0.154133	286	0.684784	52710	LC/MS Pos Late		HMDB08147	17	0.86	0.81	0.89
1-dihomo-linolenylglycerol (20:3)	Lipid	Monoacylglycerol	1.23	0.92	1.64	0.154249	287	0.684784	48341	LC/MS Neg			0	0.79	0.72	0.85
X - 12231			0.8	0.58	1.09	0.154681	288	0.684784	47656	LC/MS Neg			189	0.98	0.97	0.98
1-methylhistidine	Amino Acid	Histidine Metabolism	0.83	0.65	1.07	0.155775	289	0.687244	30460	LC/MS Neg	92105	HMDB00001	1	0.96	0.95	0.97
1-arachidonoyl-GPA (20:4)	Lipid	Lysophospholipid	0.84	0.65	1.07	0.156912	290	0.688189	46325	LC/MS Neg			2	0.83	0.78	0.88
quinate	Xenobiotics	Food Component/Plant	0.84	0.65	1.07	0.157346	291	0.688189	18335	LC/MS Polar	6508	HMDB03072	8	0.97	0.96	0.98
X - 21737			1.18	0.94	1.48	0.157609	292	0.688189	46906	LC/MS Neg			738	1	0.99	1
X - 17351			0.81	0.61	1.08	0.159696	293	0.693448	48001	LC/MS Neg			313	0.97	0.96	0.98
3-hydroxy-2-ethylpropionate	Amino Acid	Leucine, Isoleucine and Valine Metabolism	1.2	0.93	1.56	0.159901	294	0.693448	32397	LC/MS Neg	188979	HMDB00396	0	0.87	0.83	0.91
sphinganine-1-phosphate	Lipid	Sphingolipid Metabolism	0.86	0.69	1.06	0.160667	295	0.694407	52605	LC/MS Pos Late	520	HMDB01383	21	0.81	0.76	0.86
X - 22764			0.83	0.64	1.08	0.161547	296	0.695854	48067	LC/MS Neg			7	0.95	0.94	0.96
X - 23649			1.19	0.93	1.51	0.162936	297	0.699474	49526	LC/MS Pos Early			596	0.94	0.92	0.96
X - 11485			0.83	0.64	1.08	0.164128	298	0.702228	47901	LC/MS Neg			498	0.95	0.94	0.96
4-guanidinobutanoate	Amino Acid	Guanidino and Acetamido Metabolism	0.84	0.65	1.07	0.164742	299	0.702495	15681	LC/MS Pos Early	500	HMDB03464	0	0.98	0.97	0.98
glycosyl-N-(2-hydroxynervonoyl)-sphingosine (d18:1/24:1(2OH))*	Lipid	Sphingolipid Metabolism	1.18	0.93	1.48	0.165499	300	0.703372	57444	LC/MS Pos Late			29	0.63	0.53	0.71
dopamine 4-sulfate	Amino Acid	Tyrosine Metabolism	0.81	0.6	1.09	0.166983	301	0.707322	48406	LC/MS Neg	123932	HMDB04148	397	0.96	0.94	0.97
docosatrienoate (22:3n3)	Lipid	Polyunsaturated Fatty Acid (n3 and n6)	1.19	0.93	1.53	0.169045	302	0.713651	32417	LC/MS Neg	5312556	HMDB02823	527	0.78	0.71	0.84
X - 12407			1.21	0.92	1.6	0.169901	303	0.713651	46615	LC/MS Neg			384	0.94	0.91	0.95
pregnanediol-3-glucuronide	Lipid	Steroid	1.18	0.93	1.5	0.170157	304	0.713651	40708	LC/MS Neg	123796	HMDB10318	62	1	1	1
2-furoic acid	Xenobiotics	Food Component/Plant	1.17	0.93	1.46	0.170985	305	0.714772	43338	LC/MS Neg	6919	HMDB00617	1068	0.97	0.96	0.98
catechol glucuronide	Amino Acid	Tyrosine Metabolism	1.18	0.93	1.51	0.17209	306	0.717042	53243	LC/MS Neg	75124209		552	0.98	0.98	0.99
malonylcarnitine	Lipid	Fatty Acid Synthesis	1.24	0.91	1.68	0.174232	307	0.721997	37059	LC/MS Pos Early	22833583	HMDB02095	288	0.48	0.35	0.61
X - 17185			0.85	0.67	1.08	0.174499	308	0.721997	46490	LC/MS Neg			86	0.87	0.82	0.9
S-adenosylhomocysteine (SAH)	Amino Acid	Methionine, Cysteine, SAM and Taurine Metabolism	1.19	0.93	1.53	0.174978	309	0.721997	42382	LC/MS Neg	439155	HMDB00939	6	0.88	0.84	0.91
uridine	Nucleotide	Pyrimidine Metabolism, Uracil containing	0.84	0.65	1.08	0.176421	310	0.722358	606	LC/MS Neg	6029	HMDB00296	0	0.89	0.85	0.92
sphingomyelin (d18:1/22:1, d18:2/22:0, d16:1/24:1)*	Lipid	Sphingolipid Metabolism	0.85	0.68	1.07	0.176851	311	0.722358	48493	LC/MS Pos Late		HMDB12104	0	0.82	0.76	0.87
N-acetyltryptophan	Amino Acid	Tryptophan Metabolism	1.18	0.93	1.51	0.176966	312	0.722358	33959	LC/MS Neg	700653	HMDB13713	8	0.91	0.88	0.93
retinol (Vitamin A)	Cofactors and Vitamins	Vitamin A Metabolism	1.19	0.92	1.53	0.177332	313	0.722358	1806	LC/MS Pos Late	445354	HMDB00305	0	0.92	0.9	0.94
sphingomyelin (d18:1/25:0, d19:0/24:1, d20:1/23:0, d19:1/24:0)*	Lipid	Sphingolipid Metabolism	0.84	0.65	1.08	0.178776	314	0.725923	57478	LC/MS Pos Late			0	0.8	0.74	0.85
X - 24760			0.85	0.67	1.08	0.179582	315	0.726878	54698	LC/MS Neg			822	0.82	0.76	0.87
1-stearoyl-2-oleoyl-GPC (18:0/18:1)	Lipid	Phosphatidylcholine (PC)	1.19	0.92	1.53	0.181414	316	0.729995	52438	LC/MS Pos Late		HMDB08038	0	0.91	0.88	0.93
X - 17398			0.86	0.69	1.07	0.182414	317	0.729995	48051	LC/MS Neg			1201	0.98	0.98	0.99
X - 18240			1.16	0.93	1.46	0.182832	318	0.729995	48041	LC/MS Neg			940	0.98	0.98	0.99
trimethylamine N-oxide	Lipid	Phospholipid Metabolism	0.85	0.67	1.08	0.182877	319	0.729995	40406	LC/MS Pos Early	1145	HMDB00925	0	0.99	0.98	0.99
1-stearoyl-2-oleoyl-GPE (18:0/18:1)	Lipid	Phosphatidylethanolamine (PE)	1.2	0.92	1.56	0.185205	320	0.729995	42448	LC/MS Pos Late		HMDB08993	0	0.95	0.94	0.97
indolepropionate	Amino Acid	Tryptophan Metabolism	0.87	0.71	1.07	0.185864	321	0.729995	32405	LC/MS Pos Early	3744	HMDB02302	13	0.98	0.98	0.99
salicylate	Xenobiotics	Drug	0.84	0.64	1.09	0.186129	322	0.729995	1515	LC/MS Polar	338	HMDB01895	7	1	1	1
sphingomyelin (d18:1/18:1, d18:2/18:0)	Lipid	Sphingolipid Metabolism	0.84	0.65	1.09	0.186205	323	0.729995	37529	LC/MS Pos Late	6443882	HMDB12101	0	0.95	0.94	0.97
theanine	Xenobiotics	Food Component/Plant	0.84	0.65	1.09	0.187482	324	0.729995	22206	LC/MS Pos Early	439378	HMDB34365	765	0.99	0.99	1
X - 24498			1.17	0.93	1.47	0.187633	325	0.729995	52817	LC/MS Neg			773	0.99	0.98	0.99
sphingomyelin (d18:2/16:0, d18:1/16:1)*	Lipid	Sphingolipid Metabolism	0.84	0.65	1.09	0.187638	326	0.729995	42459	LC/MS Pos Late			0	0.88	0.84	0.91
X - 21444			0.84	0.65	1.09	0.188412	327	0.729995	46489	LC/MS Neg			129	0.73	0.64	0.8
1-stearoyl-2-arachidonoyl-GPE (18:0/20:4)	Lipid	Phosphatidylethanolamine (PE)	1.19	0.92	1.55	0.189	328	0.729995	52447	LC/MS Pos Late	5289133	HMDB09003	0	0.96	0.95	0.97
3-methylxanthine	Xenobiotics	Xanthine Metabolism	1.18	0.92	1.5	0.18955	329	0.729995	32445	LC/MS Neg	70639	HMDB01886	52	0.99	0.99	1
phenyllactate (PLA)	Amino Acid	Phenylalanine Metabolism	1.16	0.93	1.44	0.189827	330	0.729995	22130	LC/MS Neg	3848	HMDB00779	5	0.99	0.99	0.99
alpha-hydroxyisocaproate	Amino Acid	Leucine, Isoleucine and Valine Metabolism	1.18	0.92	1.52	0.19274	331	0.729995	22132	LC/MS Neg	83697	HMDB00746	1	0.85	0.8	0.89
X - 24514			0.82	0.62	1.1	0.192858	332	0.729995	52835	LC/MS Neg			342	0.81	0.75	0.86
erythronate*	Carbohydrate	Aminosugar Metabolism	0.83	0.63	1.1	0.192967	333	0.729995	42420	LC/MS Polar	2781043	HMDB00613	1	0.89	0.86	0.92
X - 24736			0.85	0.66	1.09	0.193724	334	0.729995	53172	LC/MS Pos Early			498	0.71	0.61	0.79
stearoylcarnitine (C18)	Lipid	Fatty Acid Metabolism(Acyl Carnitine)	0.84	0.65	1.09	0.193733	335	0.729995	34409	LC/MS Pos Late	6426855	HMDB00848	1	0.7	0.63	0.77
linoleoylcholine*	Lipid	Fatty Acid Metabolism (Acyl Choline)	0.85	0.66	1.09	0.195372	336	0.729995	57463	LC/MS Pos Late			0	0.6	0.48	0.7
X - 21668			1.24	0.9	1.72	0.195432	337	0.729995	46742	LC/MS Neg			174	0.99	0.99	0.99
1-palmitoyl-2-arachidonoyl-GPI (16:0/20:4)*	Lipid	Phosphatidylinositol (PI)	1.2	0.91	1.57	0.196843	338	0.729995	52467	LC/MS Pos Late		HMDB09789	3	0.84	0.79	0.88
oleoyl-oleoyl-glycerol (18:1/18:1) [1]*	Lipid	Diacylglycerol	1.15	0.93	1.43	0.196883	339	0.729995	54945	LC/MS Pos Late		HMDB07218	122	0.84	0.78	0.88
X - 21353			0.83	0.63	1.1	0.196913	340	0.729995	46398	LC/MS Neg			0	0.79	0.73	0.84
X - 12707			0.85	0.66	1.09	0.197626	341	0.729995	47929	LC/MS Neg			1	0.96	0.94	0.97
arachidonoylcarnitine (C20:4)	Lipid	Fatty Acid Metabolism(Acyl Carnitine)	0.82	0.61	1.11	0.19767	342	0.729995	57518	LC/MS Pos Late			303	0.81	0.76	0.86
caprate (10:0)	Lipid	Medium Chain Fatty Acid	1.18	0.92	1.51	0.198615	343	0.729995	1642	LC/MS Neg	2969	HMDB00511	0	0.99	0.98	0.99
X - 17327			0.85	0.66	1.09	0.198922	344	0.729995	47817	LC/MS Pos Early			580	0.83	0.79	0.87
X - 11440			1.17	0.92	1.49	0.198966	345	0.729995	46599	LC/MS Neg			2	0.94	0.92	0.96
X - 15666			0.86	0.67	1.09	0.199465	346	0.729995	47800	LC/MS Pos Early			66	0.44	0.31	0.57
3-methoxycatechol sulfate (1)	Xenobiotics	Benzoate Metabolism	0.85	0.67	1.09	0.200583	347	0.729995	48763	LC/MS Neg			54	1	1	1
X - 23997			0.8	0.58	1.12	0.200705	348	0.729995	52025	LC/MS Pos Early			205	0.74	0.65	0.81
imidazole lactate	Amino Acid	Histidine Metabolism	1.17	0.92	1.5	0.200715	349	0.729995	15716	LC/MS Pos Early	440129	HMDB02320	0	0.98	0.98	0.99
X - 11805			0.85	0.67	1.09	0.201253	350	0.729995	46509	LC/MS Pos Early			0	0.83	0.78	0.87
eicosanodioate	Lipid	Fatty Acid, Dicarboxylate	0.85	0.66	1.09	0.201405	351	0.729995	39831	LC/MS Neg	75502		0	0.96	0.94	0.97
X - 24549			0.83	0.62	1.11	0.202091	352	0.729995	52870	LC/MS Neg			43	0.7	0.61	0.78
X - 12283			0.82	0.61	1.11	0.202191	353	0.729995	47708	LC/MS Pos Early			224	0.89	0.85	0.92
2-piperidinone	Xenobiotics	Food Component/Plant	1.16	0.92	1.46	0.202696	354	0.729995	43400	LC/MS Pos Early	12665	HMDB11749	44	0.97	0.96	0.98
7-methylguanine	Nucleotide	Purine Metabolism, Guanine containing	1.19	0.91	1.55	0.203254	355	0.729995	35114	LC/MS Pos Early	11361	HMDB00897	0	0.75	0.67	0.82
sphingomyelin (d18:2/21:0, d16:2/23:0)*	Lipid	Sphingolipid Metabolism	0.86	0.68	1.09	0.210823	356	0.750329	57480	LC/MS Pos Late			0	0.87	0.83	0.9
X - 17690			1.2	0.9	1.59	0.211621	357	0.750329	46710	LC/MS Neg			265	1	1	1
nicotinamide	Cofactors and Vitamins	Nicotinate and Nicotinamide Metabolism	1.13	0.93	1.38	0.211867	358	0.750329	594	LC/MS Pos Early	936	HMDB01406	30	1	1	1
heme	Cofactors and Vitamins	Hemoglobin and Porphyrin Metabolism	1.17	0.92	1.49	0.212038	359	0.750329	41754	LC/MS Pos Late	26945	HMDB03178	1279	1	0.99	1
beta-citrylglutamate	Amino Acid	Glutamate Metabolism	0.85	0.66	1.1	0.212825	360	0.750329	54923	LC/MS Neg	72715786		0	0.95	0.94	0.97
X - 22520			1.17	0.91	1.5	0.212843	361	0.750329	47784	LC/MS Neg			590	0.97	0.96	0.98
X - 17353			0.86	0.68	1.09	0.213379	362	0.750329	48003	LC/MS Neg			1334	0.98	0.98	0.99
uracil	Nucleotide	Pyrimidine Metabolism, Uracil containing	0.85	0.66	1.1	0.214256	363	0.750329	605	LC/MS Polar	1174	HMDB00300	135	0.72	0.64	0.8
tauro-beta-muricholate	Lipid	Primary Bile Acid Metabolism	1.17	0.91	1.51	0.214527	364	0.750329	33983	LC/MS Neg	168408	HMDB00932	547	1	1	1
X - 14096			0.85	0.65	1.1	0.215324	365	0.750329	47212	LC/MS Neg			0	0.82	0.76	0.87
X - 21834			0.84	0.64	1.11	0.215389	366	0.750329	47011	LC/MS Neg			309	0.99	0.99	1
1-methylguanine	Nucleotide	Purine Metabolism, Guanine containing	1.16	0.92	1.47	0.217239	367	0.754712	32395	LC/MS Pos Early	70315	HMDB03282	678	0.18	0.06	0.44
X - 07765			0.85	0.66	1.1	0.218437	368	0.756811	46590	LC/MS Neg			13	1	0.99	1
citrulline	Amino Acid	Urea cycle; Arginine and Proline Metabolism	0.85	0.65	1.1	0.220269	369	0.759529	2132	LC/MS Pos Early	9750	HMDB00904	0	0.73	0.65	0.8
X - 13726			1.16	0.91	1.48	0.220412	370	0.759529	47967	LC/MS Neg			780	0.97	0.96	0.98
X - 16938			1.52	0.78	2.97	0.221162	371	0.760058	46511	LC/MS Neg			0	0.22	0.1	0.41
S-1-pyrroline-5-carboxylate	Amino Acid	Glutamate Metabolism	1.14	0.92	1.41	0.222057	372	0.761084	42370	LC/MS Pos Early	1196	HMDB01301	129	0.64	0.55	0.73
decanoylcarnitine (C10)	Lipid	Fatty Acid Metabolism(Acyl Carnitine)	0.85	0.66	1.1	0.224502	373	0.764591	33941	LC/MS Pos Late	10245190	HMDB00651	0	0.97	0.96	0.98
X - 24767			0.91	0.78	1.06	0.224552	374	0.764591	54705	LC/MS Pos Early			1461	0.93	0.91	0.95
2'-deoxyuridine	Nucleotide	Pyrimidine Metabolism, Uracil containing	0.86	0.67	1.1	0.22488	375	0.764591	52602	LC/MS Neg	13712	HMDB00012	10	0.87	0.83	0.9
1-palmitoyl-2-linoleoyl-GPE (16:0/18:2)	Lipid	Phosphatidylethanolamine (PE)	1.18	0.9	1.55	0.226035	376	0.765013	42449	LC/MS Pos Late	9546747	HMDB05322	0	0.98	0.98	0.99
X - 12879			0.9	0.75	1.07	0.228716	377	0.765013	47954	LC/MS Neg			150	0.98	0.98	0.99
tricosanoyl sphingomyelin (d18:1/23:0)*	Lipid	Sphingolipid Metabolism	0.84	0.64	1.11	0.229123	378	0.765013	52436	LC/MS Pos Late		HMDB12105	0	0.62	0.52	0.72
trigonelline (N'-methylnicotinate)	Cofactors and Vitamins	Nicotinate and Nicotinamide Metabolism	0.86	0.67	1.1	0.231774	379	0.765013	32401	LC/MS Pos Early	5570	HMDB00875	0	0.98	0.97	0.98
ceramide (d16:1/24:1, d18:1/22:1)*	Lipid	Ceramides	1.22	0.88	1.7	0.232499	380	0.765013	57437	LC/MS Pos Late			197	0.32	0.18	0.5
sphingomyelin (d18:1/20:2, d18:2/20:1, d16:1/22:2)*	Lipid	Sphingolipid Metabolism	0.86	0.67	1.1	0.233056	381	0.765013	57481	LC/MS Pos Late			5	0.89	0.85	0.92
deoxycholate	Lipid	Secondary Bile Acid Metabolism	1.15	0.91	1.46	0.233304	382	0.765013	1114	LC/MS Neg	222528	HMDB00626	157	0.94	0.91	0.95
X - 12013			0.85	0.66	1.11	0.233643	383	0.765013	46611	LC/MS Neg			405	0.99	0.99	1
X - 17359			1.16	0.91	1.48	0.234011	384	0.765013	48011	LC/MS Neg			71	0.93	0.91	0.95
glycocholate	Lipid	Primary Bile Acid Metabolism	1.16	0.91	1.49	0.234208	385	0.765013	18476	LC/MS Neg	10140	HMDB00138	0	0.99	0.99	1
2-hydroxyglutarate	Lipid	Fatty Acid, Dicarboxylate	1.18	0.9	1.56	0.234789	386	0.765013	52294	LC/MS Pos Early	43	HMDB00606	2	0.75	0.68	0.81
octanoylcarnitine (C8)	Lipid	Fatty Acid Metabolism(Acyl Carnitine)	0.86	0.67	1.1	0.234822	387	0.765013	33936	LC/MS Pos Late	123701	HMDB00791	0	0.98	0.97	0.99
docosatrienoate (22:3n6)*	Lipid	Polyunsaturated Fatty Acid (n3 and n6)	1.16	0.91	1.47	0.236261	388	0.765013	57467	LC/MS Neg			863	0.58	0.45	0.69
N-formylanthranilic acid	Amino Acid	Tryptophan Metabolism	0.86	0.67	1.11	0.236654	389	0.765013	43549	LC/MS Polar	101399	HMDB04089	649	0.61	0.5	0.71
X - 12462			1.17	0.9	1.52	0.236691	390	0.765013	46620	LC/MS Pos Early			2	0.88	0.84	0.91
X - 17676			1.16	0.91	1.48	0.236735	391	0.765013	46970	LC/MS Neg			6	0.98	0.97	0.98
sphingomyelin (d18:1/19:0, d19:1/18:0)*	Lipid	Sphingolipid Metabolism	0.87	0.68	1.1	0.237163	392	0.765013	57475	LC/MS Pos Late			0	0.88	0.84	0.91
4-acetylphenol sulfate	Xenobiotics	Drug	0.83	0.61	1.13	0.237956	393	0.765013	44620	LC/MS Neg	4684006		198	0.98	0.97	0.98
cysteine sulfinic acid	Amino Acid	Methionine, Cysteine, SAM and Taurine Metabolism	1.23	0.87	1.72	0.23853	394	0.765013	37443	LC/MS Pos Early	109	HMDB00996	203	0.1	0.01	0.45
3-(3-hydroxyphenyl)propionate	Xenobiotics	Benzoate Metabolism	0.84	0.63	1.12	0.238575	395	0.765013	35635	LC/MS Neg	91	HMDB00375	306	0.99	0.99	1
glucose	Carbohydrate	Glycolysis, Gluconeogenesis, and Pyruvate Metabolism	1.16	0.91	1.48	0.238764	396	0.765013	48152	LC/MS Polar	79025	HMDB00122	1	0.92	0.89	0.94
X - 17146			1.16	0.9	1.5	0.238866	397	0.765013	46691	LC/MS Neg			830	0.98	0.97	0.98
cholesterol	Lipid	Sterol	0.86	0.67	1.11	0.239009	398	0.765013	63	LC/MS Pos Late	11025495	HMDB00067	0	0.79	0.72	0.84
X - 24529			1.15	0.91	1.44	0.240523	399	0.765013	52850	LC/MS Pos Early			516	1	1	1
4-methyl-2-oxopentanoate	Amino Acid	Leucine, Isoleucine and Valine Metabolism	1.17	0.9	1.52	0.240659	400	0.765013	22116	LC/MS Neg	70	HMDB00695	0	0.95	0.94	0.96
stearoyl-arachidonoyl-glycerol (18:0/20:4) [1]*	Lipid	Diacylglycerol	0.86	0.66	1.11	0.240862	401	0.765013	57450	LC/MS Pos Late			89	0.71	0.63	0.78
propionylglycine	Lipid	Fatty Acid Metabolism (also BCAA Metabolism)	0.89	0.72	1.08	0.241204	402	0.765013	31932	LC/MS Neg	98681	HMDB00783	97	0.87	0.82	0.9
1-palmitoyl-2-linoleoyl-GPC (16:0/18:2)	Lipid	Phosphatidylcholine (PC)	1.17	0.9	1.53	0.242356	403	0.766761	42446	LC/MS Pos Late	5287971	HMDB07973	0	0.69	0.59	0.77
X - 15469			0.87	0.68	1.1	0.242988	404	0.766856	46640	LC/MS Pos Late			27	0.81	0.75	0.85
1-linoleoyl-GPI (18:2)*	Lipid	Lysophospholipid	0.86	0.67	1.11	0.243702	405	0.767212	36594	LC/MS Neg			0	0.56	0.43	0.69
1-(1-enyl-palmitoyl)-2-oleoyl-GPE (P-16:0/18:1)*	Lipid	Plasmalogen	0.86	0.68	1.11	0.245265	406	0.768236	52477	LC/MS Pos Late		HMDB11342	0	0.92	0.89	0.94
chiro-inositol	Lipid	Inositol Metabolism	0.86	0.67	1.11	0.246984	407	0.768236	37112	LC/MS Polar		HMDB34220	516	0.93	0.9	0.95
indoleacetate	Amino Acid	Tryptophan Metabolism	0.87	0.68	1.1	0.247568	408	0.768236	27513	LC/MS Pos Early	802	HMDB00197	4	0.98	0.97	0.98
1-linoleoyl-GPG (18:2)*	Lipid	Lysophospholipid	0.82	0.59	1.15	0.247613	409	0.768236	54885	LC/MS Neg			176	0.53	0.41	0.66
X - 17673			0.88	0.71	1.09	0.248419	410	0.768236	48021	LC/MS Neg			1201	0.97	0.96	0.98
X - 16132			1.18	0.89	1.55	0.248685	411	0.768236	46644	LC/MS Pos Early			1103	0.33	0.18	0.53
X - 12819			0.88	0.7	1.1	0.249312	412	0.768236	46995	LC/MS Neg			871	0.98	0.97	0.98
2-keto-3-deoxy-gluconate	Xenobiotics	Food Component/Plant	0.88	0.7	1.1	0.250169	413	0.768236	48141	LC/MS Polar	161227	HMDB01353	7	0.64	0.55	0.72
14-HDoHE/17-HDoHE	Lipid	Fatty Acid, Monohydroxy	0.86	0.68	1.11	0.250528	414	0.768236	53034	LC/MS Neg			34	0.94	0.92	0.96
cys-gly, oxidized	Amino Acid	Glutathione Metabolism	0.86	0.67	1.11	0.250605	415	0.768236	18368	LC/MS Pos Early	333293		7	0.89	0.86	0.92
X - 12712			1.16	0.9	1.51	0.250656	416	0.768236	47931	LC/MS Neg			650	0.97	0.96	0.98
X - 18914			0.87	0.69	1.1	0.252672	417	0.772557	46368	LC/MS Neg			14	0.94	0.92	0.96
X - 12798			0.87	0.69	1.1	0.253858	418	0.774328	46624	LC/MS Pos Early			1	0.91	0.89	0.94
X - 12688			0.86	0.67	1.11	0.254668	419	0.774943	47718	LC/MS Pos Early			0	0.97	0.96	0.98
bilirubin (E,E)*	Cofactors and Vitamins	Hemoglobin and Porphyrin Metabolism	0.85	0.65	1.12	0.256454	420	0.778522	32586	LC/MS Pos Late	5315454		2	0.78	0.71	0.84
X - 19438			1.11	0.93	1.32	0.257386	421	0.779496	46261	LC/MS Neg			50	0.89	0.86	0.92
X - 21441			1.14	0.91	1.44	0.260761	422	0.786733	46486	LC/MS Neg			39	0.91	0.88	0.93
X - 24359			1.16	0.9	1.5	0.26101	423	0.786733	52555	LC/MS Neg			549	0.95	0.93	0.96
X - 24952			1.33	0.8	2.21	0.265014	424	0.78909	57719	LC/MS Neg			284	0.54	0.4	0.67
3-hydroxyhippurate	Xenobiotics	Benzoate Metabolism	0.87	0.68	1.11	0.265099	425	0.78909	39600	LC/MS Neg	450268	HMDB06116	6	0.99	0.99	1
X - 11372			0.87	0.68	1.11	0.266458	426	0.78909	46594	LC/MS Neg			7	0.88	0.84	0.91
homocitrulline	Amino Acid	Urea cycle; Arginine and Proline Metabolism	0.87	0.68	1.11	0.267798	427	0.78909	22138	LC/MS Polar	65072	HMDB00679	6	0.97	0.97	0.98
gamma-glutamyl-2-aminobutyrate	Peptide	Gamma-glutamyl Amino Acid	0.89	0.73	1.09	0.269148	428	0.78909	37092	LC/MS Pos Early			46	0.77	0.69	0.83
glycerophosphoserine*	Lipid	Phospholipid Metabolism	1.14	0.9	1.43	0.269155	429	0.78909	57404	LC/MS Pos Early	3081457		783	0.26	0.13	0.46
1-linoleoyl-GPE (18:2)*	Lipid	Lysophospholipid	0.87	0.67	1.12	0.269456	430	0.78909	36600	LC/MS Pos Late	52925130	HMDB11507	0	0.95	0.94	0.96
1,2-dipalmitoyl-GPC (16:0/16:0)	Lipid	Phosphatidylcholine (PC)	1.15	0.89	1.49	0.269619	431	0.78909	19130	LC/MS Pos Late	452110	HMDB00564	0	0.9	0.86	0.92
X - 13866			0.87	0.68	1.11	0.270152	432	0.78909	46417	LC/MS Neg			2	1	0.99	1
gamma-glutamylmethionine	Peptide	Gamma-glutamyl Amino Acid	0.87	0.67	1.12	0.270382	433	0.78909	44872	LC/MS Pos Early	7009567	HMDB29155	0	0.79	0.72	0.84
1,2,3-benzenetriol sulfate (2)	Xenobiotics	Chemical	0.86	0.66	1.12	0.270578	434	0.78909	48762	LC/MS Neg			148	0.99	0.99	0.99
sphingomyelin (d18:2/24:1, d18:1/24:2)*	Lipid	Sphingolipid Metabolism	0.88	0.69	1.11	0.271297	435	0.78909	52437	LC/MS Pos Late			1	0.88	0.84	0.91
1-(1-enyl-palmitoyl)-2-oleoyl-GPC (P-16:0/18:1)*	Lipid	Plasmalogen	0.87	0.67	1.12	0.271437	436	0.78909	52478	LC/MS Pos Late			0	0.95	0.93	0.96
X - 23296			0.86	0.67	1.12	0.271503	437	0.78909	48995	LC/MS Neg			715	0.69	0.61	0.77
stearoylcholine*	Lipid	Fatty Acid Metabolism (Acyl Choline)	0.87	0.68	1.11	0.271785	438	0.78909	57464	LC/MS Pos Late			2	0.63	0.53	0.72
4-hydroxycoumarin	Xenobiotics	Drug	0.85	0.64	1.13	0.272088	439	0.78909	37445	LC/MS Neg	54682930		331	0.99	0.99	0.99
lactosyl-N-palmitoyl-sphingosine (d18:1/16:0)	Lipid	Sphingolipid Metabolism	0.87	0.67	1.12	0.274062	440	0.78909	53010	LC/MS Pos Late			0	0.86	0.81	0.89
xanthine	Nucleotide	Purine Metabolism, (Hypo)Xanthine/Inosine containing	0.87	0.68	1.12	0.27502	441	0.78909	3147	LC/MS Polar	1188	HMDB00292	1	0.84	0.78	0.88
urea	Amino Acid	Urea cycle; Arginine and Proline Metabolism	0.87	0.68	1.12	0.275301	442	0.78909	1670	LC/MS Pos Early	1176	HMDB00294	1	0.9	0.87	0.93
N-stearoyl-sphingosine (d18:1/18:0)*	Lipid	Sphingolipid Metabolism	1.17	0.88	1.54	0.276436	443	0.78909	54979	LC/MS Pos Late	5283565	HMDB04950	0	0.79	0.73	0.84
X - 21312			0.86	0.67	1.12	0.27645	444	0.78909	46356	LC/MS Neg			523	0.98	0.98	0.99
11-ketoetiocholanolone glucuronide	Lipid	Steroid	1.15	0.89	1.48	0.277507	445	0.78909	47135	LC/MS Neg			1030	0.91	0.89	0.94
X - 21411			0.87	0.68	1.12	0.278234	446	0.78909	46456	LC/MS Neg			16	0.96	0.95	0.97
leucine	Amino Acid	Leucine, Isoleucine and Valine Metabolism	1.16	0.89	1.51	0.278386	447	0.78909	60	LC/MS Pos Early	6106	HMDB00687	0	0.86	0.82	0.9
X - 23641			1.15	0.89	1.48	0.279132	448	0.78909	49517	LC/MS Pos Late			529	0.67	0.56	0.77
X - 16397			1.14	0.9	1.44	0.279701	449	0.78909	47802	LC/MS Pos Early			37	0.91	0.88	0.93
nonadecanoate (19:0)	Lipid	Long Chain Fatty Acid	0.87	0.67	1.12	0.27974	450	0.78909	1356	LC/MS Neg	12591	HMDB00772	0	0.9	0.87	0.92
X - 24757			0.87	0.66	1.13	0.280165	451	0.78909	54695	LC/MS Neg			413	0.98	0.97	0.98
17alpha-hydroxypregnenolone 3-sulfate	Lipid	Steroid	1.14	0.9	1.46	0.281035	452	0.78909	37482	LC/MS Neg	152971	HMDB00416	1155	0.81	0.75	0.85
gamma-glutamyl-alpha-lysine	Peptide	Gamma-glutamyl Amino Acid	0.87	0.67	1.12	0.281594	453	0.78909	55015	LC/MS Pos Early	65254		1	0.87	0.83	0.9
glycerophosphorylcholine (GPC)	Lipid	Phospholipid Metabolism	0.87	0.68	1.12	0.281964	454	0.78909	15990	LC/MS Pos Early	71920	HMDB00086	0	0.58	0.46	0.7
acisoga	Amino Acid	Polyamine Metabolism	0.88	0.7	1.11	0.282173	455	0.78909	43258	LC/MS Neg	129397		96	0.95	0.93	0.96
1-lignoceroyl-GPC (24:0)	Lipid	Lysophospholipid	0.88	0.7	1.11	0.28359	456	0.78909	49617	LC/MS Pos Late		HMDB10405	133	0.71	0.62	0.79
cysteine-glutathione disulfide	Amino Acid	Glutathione Metabolism	0.88	0.69	1.11	0.283717	457	0.78909	35159	LC/MS Pos Early	4247235	HMDB00656	84	0.86	0.81	0.9
myristoleoylcarnitine (C14:1)*	Lipid	Fatty Acid Metabolism(Acyl Carnitine)	0.87	0.68	1.12	0.283735	458	0.78909	48182	LC/MS Pos Late	90659872		0	0.97	0.96	0.98
2-palmitoleoylglycerol (16:1)*	Lipid	Monoacylglycerol	1.19	0.87	1.62	0.284072	459	0.78909	52432	LC/MS Neg		HMDB11565	191	0.94	0.92	0.96
X - 21442			0.86	0.65	1.14	0.286982	460	0.795439	46487	LC/MS Neg			290	1	0.99	1
X - 13553			0.88	0.69	1.12	0.289161	461	0.799741	47959	LC/MS Neg			12	0.9	0.87	0.93
3-hydroxyisobutyrate	Amino Acid	Leucine, Isoleucine and Valine Metabolism	1.15	0.89	1.48	0.290198	462	0.799817	1549	LC/MS Polar	87	HMDB00336	4	0.83	0.77	0.87
X - 17685			0.85	0.63	1.15	0.290598	463	0.799817	48025	LC/MS Neg			193	1	1	1
alliin	Xenobiotics	Food Component/Plant	1.14	0.9	1.44	0.29219	464	0.799817	41494	LC/MS Pos Early	87310	HMDB33592	626	0.98	0.97	0.98
indole-3-carboxylic acid	Amino Acid	Tryptophan Metabolism	0.86	0.64	1.14	0.29279	465	0.799817	38116	LC/MS Neg	69867	HMDB03320	368	0.87	0.82	0.9
palmitoleoylcarnitine (C16:1)*	Lipid	Fatty Acid Metabolism(Acyl Carnitine)	0.87	0.67	1.13	0.292859	466	0.799817	53223	LC/MS Pos Late	71464547		0	0.94	0.92	0.96
X - 21628			0.9	0.73	1.1	0.292953	467	0.799817	46696	LC/MS Neg			17	0.89	0.85	0.92
N-acetylglutamate	Amino Acid	Glutamate Metabolism	0.89	0.71	1.11	0.294714	468	0.802906	15720	LC/MS Pos Early	70914	HMDB01138	17	0.74	0.65	0.81
X - 12738			1.14	0.89	1.44	0.297165	469	0.807859	47940	LC/MS Neg			537	0.99	0.98	0.99
N-alpha-acetylornithine	Amino Acid	Urea cycle; Arginine and Proline Metabolism	1.14	0.89	1.46	0.298107	470	0.808416	32984	LC/MS Pos Early	439232	HMDB03357	10	0.66	0.57	0.75
N2-acetyllysine	Amino Acid	Lysine Metabolism	0.86	0.65	1.14	0.298638	471	0.808416	36751	LC/MS Polar	92907	HMDB00446	84	0.77	0.69	0.83
2-hydroxyadipate	Lipid	Fatty Acid, Dicarboxylate	1.14	0.89	1.48	0.300689	472	0.812242	31934	LC/MS Polar	193530	HMDB00321	99	0.34	0.19	0.51
X - 13695			1.17	0.87	1.59	0.302621	473	0.815007	47962	LC/MS Neg			221	0.99	0.98	0.99
X - 18913			0.88	0.68	1.13	0.30348	474	0.815007	46695	LC/MS Neg			12	0.98	0.97	0.98
dopamine 3-O-sulfate	Amino Acid	Tyrosine Metabolism	0.87	0.66	1.14	0.303991	475	0.815007	48407	LC/MS Neg	122136	HMDB06275	0	0.99	0.99	0.99
2,3-dihydroxyisovalerate	Xenobiotics	Food Component/Plant	0.87	0.66	1.14	0.304298	476	0.815007	38276	LC/MS Polar	677	HMDB12141	2	1	1	1
5alpha-androstan-3alpha,17beta-diol disulfate	Lipid	Steroid	1.12	0.9	1.4	0.304908	477	0.815007	37184	LC/MS Neg			1215	0.98	0.98	0.99
5alpha-pregnan-3beta,20beta-diol monosulfate (1)	Lipid	Steroid	1.16	0.88	1.52	0.307473	478	0.820143	37196	LC/MS Neg			226	1	1	1
carnitine	Lipid	Carnitine Metabolism	0.88	0.68	1.13	0.308183	479	0.820244	15500	LC/MS Pos Early	10917	HMDB00062	0	0.89	0.86	0.92
X - 24948			1.13	0.89	1.44	0.309368	480	0.820244	57715	LC/MS Neg			4	0.94	0.92	0.96
X - 12849			0.88	0.69	1.12	0.309664	481	0.820244	46636	LC/MS Neg			54	1	1	1
2,3-dihydroxypyridine	Xenobiotics	Food Component/Plant	1.13	0.89	1.44	0.310084	482	0.820244	21132	LC/MS Pos Early	28115		587	0.98	0.97	0.98
3,7-dimethylurate	Xenobiotics	Xanthine Metabolism	1.16	0.87	1.56	0.311002	483	0.820968	34399	LC/MS Neg	83126	HMDB01982	330	0.99	0.99	0.99
hippurate	Xenobiotics	Benzoate Metabolism	0.87	0.67	1.13	0.311665	484	0.821019	15753	LC/MS Neg	464	HMDB00714	0	0.99	0.99	0.99
X - 23587			1.16	0.87	1.54	0.313856	485	0.822791	49463	LC/MS Pos Early			309	0.99	0.99	0.99
3-(4-hydroxyphenyl)propionate	Xenobiotics	Benzoate Metabolism	0.89	0.7	1.12	0.314579	486	0.822791	39587	LC/MS Neg	10394	HMDB02199	1134	0.96	0.94	0.97
X - 21795			0.89	0.71	1.12	0.31605	487	0.822791	46971	LC/MS Neg			1333	0.99	0.99	0.99
gamma-CEHC	Cofactors and Vitamins	Tocopherol Metabolism	0.87	0.67	1.14	0.316516	488	0.822791	44876	LC/MS Neg	133098	HMDB01931	0	0.98	0.98	0.99
dimethylarginine (SDMA + ADMA)	Amino Acid	Urea cycle; Arginine and Proline Metabolism	0.87	0.67	1.14	0.31665	489	0.822791	36808	LC/MS Pos Early	123831	HMDB01539	0	0.85	0.8	0.89
X - 17337			0.88	0.69	1.13	0.316909	490	0.822791	47821	LC/MS Pos Late			0	0.89	0.86	0.92
corticosterone	Lipid	Steroid	1.13	0.89	1.44	0.31746	491	0.822791	5983	LC/MS Neg	5753	HMDB01547	553	0.94	0.92	0.95
betaine	Amino Acid	Glycine, Serine and Threonine Metabolism	0.88	0.67	1.14	0.318276	492	0.822791	3141	LC/MS Pos Early	247	HMDB00043	0	0.79	0.72	0.85
4-aminophenol sulfate (2)	Xenobiotics	Drug	1.09	0.92	1.29	0.319995	493	0.822791	54809	LC/MS Neg			1459	1	1	1
2-aminoheptanoate	Lipid	Fatty Acid, Amino	0.88	0.68	1.14	0.320536	494	0.822791	43761	LC/MS Pos Early	227939		0	0.93	0.91	0.95
X - 11849			1.15	0.87	1.52	0.320656	495	0.822791	46607	LC/MS Neg			141	0.66	0.57	0.75
oleoyl-oleoyl-glycerol (18:1/18:1) [2]*	Lipid	Diacylglycerol	1.14	0.88	1.47	0.320967	496	0.822791	54946	LC/MS Pos Late		HMDB07218	11	0.8	0.73	0.85
X - 21821			0.86	0.64	1.16	0.321863	497	0.822791	46998	LC/MS Neg			251	0.95	0.94	0.97
X - 12096			0.88	0.69	1.13	0.322076	498	0.822791	47686	LC/MS Pos Early			9	0.96	0.95	0.97
5,6-dihydrothymine	Nucleotide	Pyrimidine Metabolism, Thymine containing	0.88	0.69	1.13	0.323023	499	0.822791	1418	LC/MS Pos Early	93556	HMDB00079	44	0.55	0.44	0.66
3-phenylpropionate (hydrocinnamate)	Xenobiotics	Benzoate Metabolism	0.87	0.67	1.14	0.323066	500	0.822791	15749	LC/MS Neg	107	HMDB00764	6	0.99	0.99	0.99
3-hydroxycinnamate sulfate	Xenobiotics	Food Component/Plant	0.89	0.71	1.12	0.323661	501	0.822791	48409	LC/MS Neg	6443141		1338	0.98	0.97	0.98
X - 24542			0.89	0.7	1.13	0.323954	502	0.822791	52863	LC/MS Neg			39	1	1	1
dimethylglycine	Amino Acid	Glycine, Serine and Threonine Metabolism	1.11	0.9	1.38	0.325226	503	0.82438	5086	LC/MS Pos Early	673	HMDB00092	36	0.59	0.47	0.7
X - 12126			0.88	0.69	1.13	0.326379	504	0.825438	46966	LC/MS Neg			92	0.97	0.95	0.97
3-ureidopropionate	Nucleotide	Pyrimidine Metabolism, Uracil containing	1.14	0.88	1.47	0.328155	505	0.825438	3155	LC/MS Pos Early	111	HMDB00026	5	0.82	0.76	0.87
X - 13723			1.13	0.88	1.45	0.32854	506	0.825438	47965	LC/MS Neg			648	0.96	0.95	0.97
7-alpha-hydroxy-3-oxo-4-cholestenoate (7-Hoca)	Lipid	Sterol	0.88	0.68	1.14	0.328616	507	0.825438	36776	LC/MS Neg	3081085	HMDB12458	0	0.94	0.92	0.96
X - 23652			0.88	0.68	1.14	0.329766	508	0.825438	49529	LC/MS Pos Early			0	0.97	0.96	0.97
tyramine O-sulfate	Amino Acid	Tyrosine Metabolism	0.89	0.7	1.13	0.330416	509	0.825438	48408	LC/MS Neg	153005	HMDB06409	42	0.99	0.99	1
cholate	Lipid	Primary Bile Acid Metabolism	0.88	0.68	1.14	0.330419	510	0.825438	22842	LC/MS Neg	221493	HMDB00619	47	1	1	1
N-acetylisoleucine	Amino Acid	Leucine, Isoleucine and Valine Metabolism	1.17	0.85	1.62	0.330834	511	0.825438	33967	LC/MS Neg	2802421	HMDB61684	289	0.57	0.47	0.67
linoleoyl ethanolamide	Lipid	Endocannabinoid	0.88	0.69	1.13	0.331689	512	0.825438	52608	LC/MS Neg	5283446	HMDB12252	104	0.82	0.76	0.86
serine	Amino Acid	Glycine, Serine and Threonine Metabolism	1.14	0.88	1.47	0.332118	513	0.825438	1648	LC/MS Pos Early	5951	HMDB00187	0	0.65	0.55	0.75
N-acetylkynurenine (2)	Amino Acid	Tryptophan Metabolism	1.15	0.86	1.55	0.335529	514	0.832296	48757	LC/MS Pos Early			288	0.84	0.79	0.88
N-stearoyl-sphinganine (d18:0/18:0)*	Lipid	Sphingolipid Metabolism	1.15	0.86	1.53	0.337196	515	0.834805	1759	LC/MS Pos Late	5283573		148	0.75	0.68	0.81
13-HODE + 9-HODE	Lipid	Fatty Acid, Monohydroxy	0.89	0.69	1.14	0.33906	516	0.837793	37752	LC/MS Neg	43013		1	0.93	0.91	0.95
X - 15492			1.11	0.89	1.39	0.340919	517	0.840175	46662	LC/MS Neg			16	0.93	0.91	0.95
1-oleoyl-GPA (18:1)	Lipid	Lysophospholipid	1.18	0.84	1.66	0.341868	518	0.840175	36812	LC/MS Polar	5497152		193	0.9	0.87	0.93
15-methylpalmitate	Lipid	Fatty Acid, Branched	1.18	0.84	1.66	0.342001	519	0.840175	38768	LC/MS Neg	17903417		226	0.7	0.6	0.78
X - 23196			1.13	0.88	1.46	0.343305	520	0.840339	48892	LC/MS Neg			21	0.79	0.72	0.85
dihydroferulic acid	Xenobiotics	Food Component/Plant	0.86	0.63	1.17	0.343386	521	0.840339	40481	LC/MS Neg	14340		239	0.99	0.99	0.99
phenylacetylglutamine	Peptide	Acetylated Peptides	0.88	0.68	1.14	0.347236	522	0.846114	35126	LC/MS Pos Early	92258	HMDB06344	0	0.97	0.96	0.98
sphingomyelin (d18:2/23:1)*	Lipid	Sphingolipid Metabolism	0.89	0.7	1.13	0.347719	523	0.846114	57482	LC/MS Pos Late			0	0.85	0.8	0.89
X - 16570			0.89	0.7	1.13	0.347736	524	0.846114	47013	LC/MS Neg			30	0.97	0.96	0.98
X - 24806			0.89	0.7	1.13	0.348498	525	0.846353	54834	LC/MS Pos Early			1	0.96	0.95	0.97
X - 21448			1.17	0.84	1.63	0.350555	526	0.848436	46493	LC/MS Neg			621	0.64	0.54	0.73
isobutyrylcarnitine (C4)	Amino Acid	Leucine, Isoleucine and Valine Metabolism	0.89	0.69	1.14	0.351243	527	0.848436	33441	LC/MS Pos Early	168379	HMDB00736	0	0.98	0.97	0.98
X - 16580			1.12	0.88	1.43	0.352379	528	0.848436	47804	LC/MS Pos Early			1	0.93	0.9	0.95
2-methylbutyrylcarnitine (C5)	Amino Acid	Leucine, Isoleucine and Valine Metabolism	0.91	0.73	1.12	0.352516	529	0.848436	45095	LC/MS Pos Early	6426901	HMDB00378	25	0.89	0.86	0.92
N-acetylproline	Amino Acid	Urea cycle; Arginine and Proline Metabolism	1.16	0.85	1.58	0.352683	530	0.848436	34387	LC/MS Pos Early	322640		280	0.69	0.61	0.77
X - 24728			1.12	0.88	1.42	0.353395	531	0.848546	53157	LC/MS Pos Early			774	0.59	0.47	0.71
X - 13658			1.12	0.88	1.44	0.354687	532	0.850048	47664	LC/MS Neg			115	0.99	0.99	0.99
ceramide (d18:1/17:0, d17:1/18:0)*	Lipid	Ceramides	0.9	0.71	1.13	0.356849	533	0.852137	57434	LC/MS Pos Late			96	0.81	0.75	0.86
12-HETE	Lipid	Eicosanoid	0.89	0.69	1.14	0.356895	534	0.852137	37536	LC/MS Neg	5312983	HMDB06111	4	0.89	0.86	0.92
4-hydroxychlorothalonil	Xenobiotics	Chemical	0.9	0.71	1.13	0.357678	535	0.85241	48441	LC/MS Neg	34217		1	0.99	0.98	0.99
16-hydroxypalmitate	Lipid	Fatty Acid, Monohydroxy	1.14	0.87	1.49	0.359687	536	0.852946	39609	LC/MS Neg	10466	HMDB06294	0	0.84	0.78	0.88
X - 24494			0.92	0.76	1.11	0.361645	537	0.852946	52813	LC/MS Neg			89	0.65	0.55	0.74
theobromine	Xenobiotics	Xanthine Metabolism	1.12	0.88	1.41	0.362079	538	0.852946	18392	LC/MS Pos Early	5429	HMDB02825	8	0.95	0.93	0.96
X - 11540			0.89	0.68	1.15	0.362982	539	0.852946	32857	LC/MS Pos Late			0	0.94	0.91	0.95
phosphoethanolamine	Lipid	Phospholipid Metabolism	0.89	0.69	1.15	0.363525	540	0.852946	1600	LC/MS Pos Early	1015	HMDB00224	449	0.96	0.94	0.97
ribonate	Carbohydrate	Pentose Metabolism	0.88	0.66	1.16	0.363811	541	0.852946	27731	LC/MS Polar	5460677	HMDB00867	1	0.62	0.5	0.73
ceramide (d18:1/14:0, d16:1/16:0)*	Lipid	Ceramides	1.11	0.88	1.4	0.364082	542	0.852946	57432	LC/MS Pos Late			110	0.72	0.63	0.8
methylmalonate (MMA)	Lipid	Fatty Acid Metabolism (also BCAA Metabolism)	0.79	0.47	1.32	0.365544	543	0.852946	1496	LC/MS Polar	487	HMDB00202	295	0.99	0.98	0.99
2-linoleoylglycerol (18:2)	Lipid	Monoacylglycerol	0.89	0.7	1.14	0.365679	544	0.852946	32506	LC/MS Neg	5365676	HMDB11538	9	0.9	0.87	0.93
2-hydroxyhippurate (salicylurate)	Xenobiotics	Benzoate Metabolism	0.88	0.68	1.15	0.365705	545	0.852946	18281	LC/MS Neg	10253	HMDB00840	8	1	1	1
mannitol/sorbitol	Carbohydrate	Fructose, Mannose and Galactose Metabolism	0.89	0.68	1.15	0.366038	546	0.852946	46142	LC/MS Polar	5780	HMDB00247	1	0.99	0.99	0.99
1-palmitoyl-GPI (16:0)	Lipid	Lysophospholipid	1.13	0.87	1.46	0.366603	547	0.852946	35305	LC/MS Neg		HMDB61695	5	0.4	0.24	0.57
S-methylcysteine sulfoxide	Amino Acid	Methionine, Cysteine, SAM and Taurine Metabolism	0.88	0.68	1.15	0.366988	548	0.852946	43378	LC/MS Pos Early	82142	HMDB29432	2	0.95	0.94	0.96
urate	Nucleotide	Purine Metabolism, (Hypo)Xanthine/Inosine containing	1.13	0.87	1.46	0.367269	549	0.852946	1604	LC/MS Neg	1175	HMDB00289	0	0.95	0.93	0.96
1-palmitoyl-GPE (16:0)	Lipid	Lysophospholipid	1.13	0.87	1.47	0.369314	550	0.853796	35631	LC/MS Pos Late	9547069	HMDB11503	0	0.94	0.91	0.95
4-hydroxycinnamate sulfate	Amino Acid	Tyrosine Metabolism	0.9	0.72	1.13	0.369559	551	0.853796	48410	LC/MS Neg	6070438		1332	0.99	0.98	0.99
X - 12906			0.89	0.69	1.15	0.370181	552	0.853796	47955	LC/MS Neg			16	0.95	0.94	0.97
glycocholenate sulfate*	Lipid	Secondary Bile Acid Metabolism	0.89	0.7	1.14	0.370313	553	0.853796	32599	LC/MS Neg			0	0.89	0.86	0.92
12,13-DiHOME	Lipid	Fatty Acid, Dihydroxy	0.91	0.73	1.13	0.374581	554	0.860319	38395	LC/MS Neg	10236635	HMDB04705	53	0.91	0.88	0.93
X - 22716			1.12	0.87	1.44	0.37608	555	0.860319	48018	LC/MS Neg			607	0.94	0.91	0.95
cerotoylcarnitine (C26)*	Lipid	Fatty Acid Metabolism(Acyl Carnitine)	0.9	0.71	1.14	0.376204	556	0.860319	57516	LC/MS Pos Late		HMDB06347	4	0.84	0.79	0.87
estrone 3-sulfate	Lipid	Steroid	1.11	0.88	1.39	0.377112	557	0.860319	18474	LC/MS Neg	3001028	HMDB01425	942	0.98	0.97	0.99
N-acetylarginine	Amino Acid	Urea cycle; Arginine and Proline Metabolism	0.89	0.68	1.16	0.379078	558	0.860319	33953	LC/MS Pos Early	67427	HMDB04620	0	0.95	0.94	0.96
docosahexaenoate (DHA; 22:6n3)	Lipid	Polyunsaturated Fatty Acid (n3 and n6)	0.89	0.69	1.15	0.379475	559	0.860319	44675	LC/MS Neg	445580	HMDB02183	0	0.85	0.8	0.89
gamma-glutamylglycine	Peptide	Gamma-glutamyl Amino Acid	0.89	0.69	1.15	0.382698	560	0.860319	33949	LC/MS Pos Early	165527	HMDB11667	0	0.94	0.92	0.96
linolenate [alpha or gamma; (18:3n3 or 6)]	Lipid	Polyunsaturated Fatty Acid (n3 and n6)	0.89	0.69	1.15	0.382705	561	0.860319	34035	LC/MS Neg	5280934	HMDB03073	0	0.95	0.94	0.97
butyrylglycine	Lipid	Fatty Acid Metabolism (also BCAA Metabolism)	0.9	0.72	1.13	0.383227	562	0.860319	31850	LC/MS Neg	88412	HMDB00808	886	0.62	0.49	0.73
glycosyl-N-palmitoyl-sphingosine (d18:1/16:0)	Lipid	Sphingolipid Metabolism	0.89	0.69	1.16	0.383655	563	0.860319	53013	LC/MS Pos Late			0	0.78	0.71	0.84
X - 23974			0.88	0.65	1.18	0.383713	564	0.860319	49883	LC/MS Neg			386	0.38	0.23	0.57
1-methylimidazoleacetate	Amino Acid	Histidine Metabolism	1.11	0.88	1.41	0.383725	565	0.860319	32350	LC/MS Pos Early	75810	HMDB02820	0	0.92	0.89	0.94
X - 17343			1.1	0.89	1.36	0.383937	566	0.860319	47995	LC/MS Neg			1072	0.98	0.97	0.98
histidine	Amino Acid	Histidine Metabolism	1.11	0.87	1.42	0.384343	567	0.860319	59	LC/MS Neg	6274	HMDB00177	0	0.95	0.93	0.96
X - 24669			0.9	0.7	1.14	0.384553	568	0.860319	53097	LC/MS Neg			675	0.88	0.85	0.91
azelate (nonanedioate)	Lipid	Fatty Acid, Dicarboxylate	1.09	0.9	1.32	0.385125	569	0.860319	18362	LC/MS Neg	2266	HMDB00784	0	0.98	0.97	0.98
taurodeoxycholate	Lipid	Secondary Bile Acid Metabolism	1.14	0.85	1.53	0.386685	570	0.860319	12261	LC/MS Neg	2733768	HMDB00896	250	0.9	0.86	0.92
3-hydroxybutyrate (BHBA)	Lipid	Ketone Bodies	1.12	0.87	1.43	0.38697	571	0.860319	542	LC/MS Polar	441	HMDB00357	1	0.98	0.98	0.99
1-(1-enyl-palmitoyl)-2-palmitoleoyl-GPC (P-16:0/16:1)*	Lipid	Plasmalogen	0.9	0.7	1.15	0.387276	572	0.860319	52713	LC/MS Pos Late		HMDB11207	0	0.92	0.89	0.94
margarate (17:0)	Lipid	Long Chain Fatty Acid	0.89	0.69	1.16	0.388356	573	0.860319	1121	LC/MS Neg	10465	HMDB02259	0	0.9	0.87	0.93
palmitoleoyl-linoleoyl-glycerol (16:1/18:2) [1]*	Lipid	Diacylglycerol	1.11	0.87	1.42	0.388461	574	0.860319	54967	LC/MS Pos Late		HMDB07132	68	0.91	0.87	0.93
palmitoloelycholine	Lipid	Fatty Acid Metabolism (Acyl Choline)	1.17	0.82	1.67	0.388487	575	0.860319	53257	LC/MS Pos Late			160	0.76	0.68	0.82
1-(1-enyl-palmitoyl)-2-arachidonoyl-GPE (P-16:0/20:4)*	Lipid	Plasmalogen	0.89	0.69	1.16	0.388662	576	0.860319	52673	LC/MS Pos Late		HMDB11352	0	0.96	0.95	0.97
X - 21315			1.09	0.89	1.33	0.391023	577	0.862846	46359	LC/MS Neg			1150	1	1	1
sebacate (decanedioate)	Lipid	Fatty Acid, Dicarboxylate	1.1	0.89	1.36	0.391455	578	0.862846	32398	LC/MS Neg	5192	HMDB00792	0	0.98	0.97	0.98
X - 21471			1.1	0.88	1.37	0.392271	579	0.862846	46516	LC/MS Neg			65	0.9	0.87	0.93
N1-Methyl-4-pyridone-3-carboxamide	Cofactors and Vitamins	Nicotinate and Nicotinamide Metabolism	0.91	0.73	1.13	0.39251	580	0.862846	57584	LC/MS Pos Early	440810	HMDB04194	32	0.86	0.81	0.9
9,10-DiHOME	Lipid	Fatty Acid, Dihydroxy	0.91	0.74	1.13	0.393674	581	0.863915	38399	LC/MS Neg	9966640	HMDB04704	91	0.91	0.88	0.93
naringenin 7-glucuronide	Xenobiotics	Food Component/Plant	1.1	0.89	1.36	0.396108	582	0.865828	54924	LC/MS Neg			1163	1	1	1
X - 11308			0.9	0.69	1.16	0.397082	583	0.865828	46390	LC/MS Neg			1	0.91	0.89	0.94
X - 24947			1.11	0.87	1.43	0.397431	584	0.865828	57714	LC/MS Neg			85	0.95	0.94	0.97
X - 12329			1.12	0.87	1.44	0.397629	585	0.865828	47659	LC/MS Neg			97	0.99	0.99	1
X - 24272			0.89	0.68	1.16	0.397941	586	0.865828	52332	LC/MS Neg			376	0.98	0.98	0.99
maltose	Carbohydrate	Glycogen Metabolism	1.12	0.86	1.47	0.399513	587	0.867766	15586	LC/MS Polar	10991489	HMDB00163	18	0.9	0.87	0.93
pantothenate	Cofactors and Vitamins	Pantothenate and CoA Metabolism	0.9	0.71	1.15	0.400978	588	0.869467	1508	LC/MS Neg	6613	HMDB00210	0	0.99	0.99	1
guanosine	Nucleotide	Purine Metabolism, Guanine containing	0.9	0.69	1.16	0.402479	589	0.871241	1573	LC/MS Neg	6802	HMDB00133	41	0.98	0.98	0.99
sphingomyelin (d18:1/21:0, d17:1/22:0, d16:1/23:0)*	Lipid	Sphingolipid Metabolism	0.9	0.71	1.15	0.405939	590	0.873819	52495	LC/MS Pos Late			0	0.53	0.41	0.66
X - 21844			0.88	0.66	1.18	0.406358	591	0.873819	47021	LC/MS Neg			287	0.97	0.96	0.98
5-hydroxyindoleacetate	Amino Acid	Tryptophan Metabolism	0.88	0.66	1.18	0.406528	592	0.873819	437	LC/MS Neg	1826	HMDB00763	489	0.92	0.89	0.94
1-oleoylglycerol (18:1)	Lipid	Monoacylglycerol	1.12	0.86	1.45	0.406876	593	0.873819	21184	LC/MS Neg	5283468	HMDB11567	0	0.98	0.97	0.98
sphingomyelin (d18:1/14:0, d16:1/16:0)*	Lipid	Sphingolipid Metabolism	1.11	0.87	1.42	0.408272	594	0.873819	42463	LC/MS Pos Late	11433862	HMDB12097	0	0.9	0.87	0.93
X - 02269			0.9	0.69	1.16	0.408337	595	0.873819	46497	LC/MS Neg			0	0.97	0.95	0.97
N1-methylinosine	Nucleotide	Purine Metabolism, (Hypo)Xanthine/Inosine containing	1.1	0.87	1.39	0.408744	596	0.873819	48351	LC/MS Pos Early	65095	HMDB02721	52	0.62	0.5	0.72
heptanoate (7:0)	Lipid	Medium Chain Fatty Acid	1.12	0.85	1.47	0.409177	597	0.873819	1644	LC/MS Neg	8094	HMDB00666	1	0.54	0.43	0.65
X - 22771			1.11	0.86	1.43	0.409838	598	0.873819	48076	LC/MS Neg			7	0.97	0.96	0.98
3-methyl catechol sulfate (2)	Xenobiotics	Benzoate Metabolism	1.1	0.87	1.39	0.413239	599	0.876718	46164	LC/MS Neg			540	0.98	0.97	0.99
salicyluric glucuronide*	Xenobiotics	Drug	0.89	0.68	1.17	0.413344	600	0.876718	33384	LC/MS Neg			486	0.99	0.99	0.99
X - 13722			0.9	0.7	1.16	0.414515	601	0.876718	47964	LC/MS Neg			1261	0.83	0.77	0.87
glycohyocholate	Lipid	Secondary Bile Acid Metabolism	1.13	0.84	1.51	0.415067	602	0.876718	42574	LC/MS Neg			288	0.98	0.98	0.99
X - 23297			0.91	0.71	1.15	0.415246	603	0.876718	48996	LC/MS Neg			121	0.85	0.81	0.89
X - 21286			0.91	0.71	1.15	0.415752	604	0.876718	46295	LC/MS Neg			3	0.96	0.94	0.97
X - 18899			0.9	0.71	1.16	0.416011	605	0.876718	47670	LC/MS Neg			2	0.97	0.95	0.97
oleoyl ethanolamide	Lipid	Endocannabinoid	0.9	0.7	1.16	0.417195	606	0.876921	38102	LC/MS Neg	5283454	HMDB02088	1	0.87	0.83	0.9
X - 12442			0.89	0.68	1.17	0.417901	607	0.876921	46618	LC/MS Neg			0	0.79	0.72	0.84
isocitrate	Energy	TCA Cycle	0.91	0.73	1.14	0.41858	608	0.876921	12110	LC/MS Pos Early	1198	HMDB00193	93	0.41	0.28	0.56
leucylglycine	Peptide	Dipeptide	0.9	0.71	1.15	0.419205	609	0.876921	40045	LC/MS Pos Early	79070	HMDB28929	118	0.93	0.91	0.95
alpha-CEHC sulfate	Cofactors and Vitamins	Tocopherol Metabolism	1.11	0.86	1.44	0.420842	610	0.876921	47666	LC/MS Neg			453	0.98	0.98	0.99
hydantoin-5-propionic acid	Amino Acid	Histidine Metabolism	0.91	0.71	1.15	0.424182	611	0.876921	40473	LC/MS Polar	782	HMDB01212	20	0.95	0.93	0.96
N-acetyl-cadaverine	Amino Acid	Lysine Metabolism	1.1	0.87	1.38	0.424237	612	0.876921	43530	LC/MS Pos Early	189087	HMDB02284	769	0.98	0.98	0.99
arabitol/xylitol	Carbohydrate	Pentose Metabolism	1.11	0.86	1.43	0.424536	613	0.876921	48885	LC/MS Polar	6912		1	0.87	0.83	0.9
X - 23655			1.1	0.87	1.4	0.424611	614	0.876921	49532	LC/MS Pos Early			505	0.99	0.99	1
theophylline	Xenobiotics	Xanthine Metabolism	1.13	0.84	1.53	0.425362	615	0.876921	18394	LC/MS Pos Early	2153	HMDB01889	246	0.99	0.99	1
N-acetylglutamine	Amino Acid	Glutamate Metabolism	0.89	0.66	1.19	0.425688	616	0.876921	33943	LC/MS Polar	182230	HMDB06029	2	0.37	0.28	0.47
alanine	Amino Acid	Alanine and Aspartate Metabolism	1.11	0.86	1.44	0.426603	617	0.876921	1126	LC/MS Pos Early	5950	HMDB00161	0	0.7	0.61	0.78
N6-carbamoylthreonyladenosine	Nucleotide	Purine Metabolism, Adenine containing	1.11	0.86	1.44	0.427373	618	0.876921	35157	LC/MS Neg	161466	HMDB41623	0	0.84	0.78	0.88
myristate (14:0)	Lipid	Long Chain Fatty Acid	1.11	0.85	1.45	0.427594	619	0.876921	1365	LC/MS Neg	11005	HMDB00806	0	0.97	0.96	0.98
palmitoyl-linoleoyl-glycerol (16:0/18:2) [2]*	Lipid	Diacylglycerol	1.11	0.86	1.43	0.427664	620	0.876921	52634	LC/MS Pos Late		HMDB07103	8	0.86	0.81	0.9
erucate (22:1n9)	Lipid	Long Chain Fatty Acid	0.91	0.73	1.14	0.428563	621	0.876921	1552	LC/MS Neg	5281116	HMDB02068	0	1	1	1
N-acetylalanine	Amino Acid	Alanine and Aspartate Metabolism	0.9	0.7	1.16	0.428682	622	0.876921	1585	LC/MS Neg	88064	HMDB00766	0	0.9	0.86	0.92
X - 11852			0.89	0.68	1.18	0.429107	623	0.876921	46521	LC/MS Neg			129	1	1	1
X - 12739			0.91	0.71	1.16	0.429358	624	0.876921	46626	LC/MS Neg			37	0.98	0.97	0.98
X - 23756			0.9	0.68	1.18	0.430509	625	0.876921	49654	LC/MS Pos Late			493	0.88	0.85	0.91
X - 22834			1.11	0.86	1.42	0.430551	626	0.876921	48185	LC/MS Neg			585	0.96	0.95	0.97
linoleoyl-linolenoyl-glycerol (18:2/18:3) [2]*	Lipid	Diacylglycerol	0.88	0.65	1.2	0.432214	627	0.877243	54964	LC/MS Pos Late		HMDB07250	626	0.67	0.56	0.76
6-hydroxyindole sulfate	Xenobiotics	Chemical	0.91	0.71	1.16	0.432271	628	0.877243	48698	LC/MS Neg			1	0.97	0.96	0.98
7-methylxanthine	Xenobiotics	Xanthine Metabolism	1.1	0.87	1.38	0.43368	629	0.877243	34390	LC/MS Neg	68374	HMDB01991	820	0.8	0.74	0.86
X - 21657			1.1	0.86	1.41	0.435616	630	0.877243	46726	LC/MS Pos Early			1230	0.97	0.96	0.98
1-oleoyl-GPC (18:1)	Lipid	Lysophospholipid	0.91	0.71	1.16	0.435647	631	0.877243	48258	LC/MS Pos Late	16081932	HMDB02815	0	0.86	0.81	0.89
stearoyl sphingomyelin (d18:1/18:0)	Lipid	Sphingolipid Metabolism	0.9	0.7	1.16	0.436126	632	0.877243	19503	LC/MS Pos Late	6453725	HMDB01348	0	0.93	0.91	0.95
X - 21626			1.11	0.86	1.42	0.436488	633	0.877243	46694	LC/MS Neg			51	0.98	0.97	0.99
X - 24766			0.9	0.7	1.16	0.436908	634	0.877243	54704	LC/MS Pos Early			6	0.8	0.73	0.85
X - 19434			0.91	0.72	1.15	0.437879	635	0.877243	48772	LC/MS Neg			748	0.98	0.98	0.99
4-acetamidobutanoate	Amino Acid	Polyamine Metabolism	1.1	0.87	1.39	0.437983	636	0.877243	1558	LC/MS Neg	18189	HMDB03681	2	0.92	0.89	0.94
X - 16654			1.1	0.87	1.38	0.438277	637	0.877243	46677	LC/MS Neg			81	0.96	0.95	0.97
N-acetylvaline	Amino Acid	Leucine, Isoleucine and Valine Metabolism	1.11	0.85	1.45	0.43935	638	0.877814	1591	LC/MS Neg	66789	HMDB11757	1	0.85	0.8	0.89
X - 17612			0.9	0.68	1.18	0.43994	639	0.877814	48052	LC/MS Neg			348	0.96	0.95	0.97
gamma-glutamylvaline	Peptide	Gamma-glutamyl Amino Acid	1.09	0.87	1.38	0.441871	640	0.878862	43829	LC/MS Pos Early	7015683	HMDB11172	21	0.91	0.88	0.93
N-acetylglucosamine/N-acetylgalactosamine	Carbohydrate	Aminosugar Metabolism	1.06	0.91	1.23	0.443003	641	0.878862	46539	LC/MS Pos Early	24139	HMDB00215	33	0.44	0.31	0.58
gamma-glutamylthreonine	Peptide	Gamma-glutamyl Amino Acid	1.11	0.85	1.45	0.443105	642	0.878862	33364	LC/MS Pos Early	76078708	HMDB29159	5	0.52	0.38	0.65
taurocholate	Lipid	Primary Bile Acid Metabolism	1.1	0.86	1.42	0.44325	643	0.878862	18497	LC/MS Neg	6675	HMDB00036	59	1	0.99	1
X - 21341			0.91	0.72	1.16	0.446218	644	0.878862	46386	LC/MS Neg			949	0.99	0.99	1
succinylcarnitine (C4-DC)	Energy	TCA Cycle	0.91	0.7	1.17	0.447354	645	0.878862	37058	LC/MS Pos Early	71464481	HMDB61717	0	0.85	0.81	0.89
docosapentaenoate (n6 DPA; 22:5n6)	Lipid	Polyunsaturated Fatty Acid (n3 and n6)	0.92	0.74	1.14	0.447738	646	0.878862	37478	LC/MS Neg	6441454	HMDB01976	86	0.81	0.75	0.86
oleoyl-arachidonoyl-glycerol (18:1/20:4) [1]*	Lipid	Diacylglycerol	1.11	0.85	1.44	0.448007	647	0.878862	54960	LC/MS Pos Late		HMDB07228	8	0.9	0.86	0.92
choline phosphate	Lipid	Phospholipid Metabolism	0.91	0.72	1.16	0.448694	648	0.878862	34396	LC/MS Pos Early	1014	HMDB01565	25	0.94	0.92	0.96
isovalerate	Amino Acid	Leucine, Isoleucine and Valine Metabolism	0.9	0.69	1.18	0.449578	649	0.878862	44656	LC/MS Neg	10430	HMDB00718	1	0.55	0.43	0.66
X - 14095			1.1	0.85	1.43	0.450122	650	0.878862	47211	LC/MS Neg			0	0.95	0.94	0.97
X - 16343			0.9	0.69	1.18	0.450512	651	0.878862	47275	LC/MS Neg			449	0.98	0.97	0.98
gamma-CEHC glucuronide*	Cofactors and Vitamins	Tocopherol Metabolism	0.89	0.66	1.21	0.45106	652	0.878862	42381	LC/MS Neg			163	0.98	0.97	0.98
7-ketodeoxycholate	Lipid	Secondary Bile Acid Metabolism	0.92	0.75	1.14	0.451482	653	0.878862	31904	LC/MS Neg	188292	HMDB00391	1249	0.98	0.97	0.99
X - 12261			0.91	0.72	1.15	0.451739	654	0.878862	47657	LC/MS Neg			652	1	0.99	1
5-methylthioadenosine (MTA)	Amino Acid	Polyamine Metabolism	0.91	0.71	1.17	0.451742	655	0.878862	1419	LC/MS Pos Early	439176	HMDB01173	0	0.87	0.82	0.9
X - 15461			0.91	0.71	1.16	0.452183	656	0.878862	46283	LC/MS Pos Early			17	0.76	0.68	0.82
diglycerol	Xenobiotics	Chemical	0.91	0.71	1.16	0.453251	657	0.879356	40700	LC/MS Pos Early	42953		4	0.82	0.77	0.87
N-acetyl-3-methylhistidine*	Amino Acid	Histidine Metabolism	0.9	0.68	1.19	0.453887	658	0.879356	43256	LC/MS Pos Early	193270		357	0.96	0.95	0.97
glycerate	Carbohydrate	Glycolysis, Gluconeogenesis, and Pyruvate Metabolism	0.91	0.7	1.17	0.454506	659	0.879356	1572	LC/MS Polar	752	HMDB00139	1	0.83	0.77	0.87
piperine	Xenobiotics	Food Component/Plant	0.91	0.71	1.17	0.456637	660	0.88068	33935	LC/MS Pos Late	638024	HMDB29377	12	0.98	0.97	0.98
X - 16071			1.1	0.85	1.43	0.456673	661	0.88068	46738	LC/MS Neg			0	0.79	0.73	0.85
caffeine	Xenobiotics	Xanthine Metabolism	1.1	0.86	1.4	0.457263	662	0.88068	569	LC/MS Pos Early	2519	HMDB01847	92	0.96	0.95	0.97
N-behenoyl-sphingadienine (d18:2/22:0)*	Lipid	Sphingolipid Metabolism	0.91	0.7	1.17	0.458514	663	0.881758	57372	LC/MS Pos Late			4	0.62	0.51	0.71
X - 21796			1.09	0.87	1.37	0.460588	664	0.883385	46972	LC/MS Neg			70	0.64	0.54	0.73
X - 24558			1.08	0.88	1.32	0.460746	665	0.883385	52879	LC/MS Neg			729	1	1	1
myristoleate (14:1n5)	Lipid	Long Chain Fatty Acid	1.11	0.85	1.44	0.462011	666	0.883624	32418	LC/MS Neg	5281119	HMDB02000	0	0.95	0.94	0.97
trans-urocanate	Amino Acid	Histidine Metabolism	0.91	0.71	1.17	0.462256	667	0.883624	607	LC/MS Pos Early	736715	HMDB00301	2	0.84	0.79	0.88
cytidine	Nucleotide	Pyrimidine Metabolism, Cytidine containing	1.1	0.86	1.4	0.463766	668	0.884441	514	LC/MS Neg	6175	HMDB00089	82	0.83	0.78	0.87
2'-deoxyinosine	Nucleotide	Purine Metabolism, (Hypo)Xanthine/Inosine containing	1.11	0.84	1.48	0.464072	669	0.884441	15076	LC/MS Neg	65058	HMDB00071	153	0.99	0.99	0.99
linoleate (18:2n6)	Lipid	Polyunsaturated Fatty Acid (n3 and n6)	0.91	0.7	1.18	0.465462	670	0.885226	1105	LC/MS Neg	5280450	HMDB00673	0	0.95	0.93	0.96
2-hydroxydecanoate	Lipid	Fatty Acid, Monohydroxy	0.91	0.71	1.17	0.465872	671	0.885226	42489	LC/MS Neg	21488		0	0.99	0.99	0.99
etiocholanolone glucuronide	Lipid	Steroid	1.09	0.86	1.38	0.467049	672	0.885378	47112	LC/MS Neg	270605	HMDB04484	100	0.97	0.96	0.98
behenoyl sphingomyelin (d18:1/22:0)*	Lipid	Sphingolipid Metabolism	0.91	0.7	1.18	0.467736	673	0.885378	48492	LC/MS Pos Late		HMDB12103	0	0.57	0.45	0.68
X - 12212			0.91	0.72	1.17	0.468035	674	0.885378	46358	LC/MS Neg			39	0.99	0.98	0.99
X - 21785			0.91	0.7	1.18	0.469281	675	0.885676	46961	LC/MS Neg			0	0.97	0.96	0.98
X - 17010			0.9	0.69	1.19	0.47047	676	0.885676	47993	LC/MS Neg			383	0.71	0.63	0.78
sphingomyelin (d18:1/22:2, d18:2/22:1, d16:1/24:2)*	Lipid	Sphingolipid Metabolism	0.92	0.72	1.16	0.471187	677	0.885676	57477	LC/MS Pos Late			0	0.92	0.89	0.94
3-methylglutarylcarnitine (2)	Amino Acid	Leucine, Isoleucine and Valine Metabolism	0.91	0.72	1.17	0.471986	678	0.885676	46548	LC/MS Pos Early	128145	HMDB00552	15	0.98	0.97	0.98
gamma-glutamylserine	Peptide	Gamma-glutamyl Amino Acid	1.09	0.87	1.36	0.472446	679	0.885676	54914	LC/MS Pos Early			49	0.76	0.68	0.82
cinnamoylglycine	Xenobiotics	Food Component/Plant	0.9	0.69	1.19	0.472971	680	0.885676	38637	LC/MS Neg	709625	HMDB11621	145	0.99	0.99	0.99
N-palmitoyl-sphingosine (d18:1/16:0)	Lipid	Sphingolipid Metabolism	0.91	0.7	1.18	0.475327	681	0.885676	44877	LC/MS Pos Late	5283564	HMDB04949	0	0.67	0.57	0.75
valine	Amino Acid	Leucine, Isoleucine and Valine Metabolism	1.1	0.85	1.42	0.476357	682	0.885676	1649	LC/MS Pos Early	6287	HMDB00883	2	0.78	0.72	0.84
X - 12731			1.09	0.85	1.4	0.476634	683	0.885676	47938	LC/MS Neg			673	0.9	0.87	0.92
hypotaurine	Amino Acid	Methionine, Cysteine, SAM and Taurine Metabolism	0.92	0.72	1.16	0.477199	684	0.885676	590	LC/MS Pos Early	107812	HMDB00965	1	0.96	0.95	0.97
phenylacetylalanine	Peptide	Acetylated Peptides	0.92	0.73	1.16	0.479208	685	0.885676	57645	LC/MS Neg	564251		806	0.96	0.94	0.97
ceramide (d18:2/24:1, d18:1/24:2)*	Lipid	Ceramides	0.91	0.7	1.18	0.479276	686	0.885676	57443	LC/MS Pos Late			0	0.76	0.7	0.82
X - 11843			0.9	0.67	1.21	0.479317	687	0.885676	46466	LC/MS Neg			199	1	1	1
glycerophosphoinositol*	Lipid	Phospholipid Metabolism	0.87	0.59	1.28	0.481133	688	0.885676	47155	LC/MS Polar	167572		78	0.59	0.47	0.7
X - 11850			0.91	0.7	1.18	0.482066	689	0.885676	46507	LC/MS Neg			59	1	0.99	1
thyroxine	Amino Acid	Tyrosine Metabolism	1.09	0.85	1.41	0.482215	690	0.885676	2761	LC/MS Neg	5819	HMDB01918	0	0.89	0.86	0.92
X - 14473			0.92	0.72	1.17	0.482301	691	0.885676	46311	LC/MS Pos Early			55	0.9	0.87	0.93
X - 12726			0.91	0.69	1.19	0.483814	692	0.885676	47936	LC/MS Neg			157	1	0.99	1
3-methoxytyramine sulfate	Amino Acid	Tyrosine Metabolism	0.92	0.72	1.17	0.484009	693	0.885676	44618	LC/MS Neg			42	1	1	1
3-hydroxyoctanoate	Lipid	Fatty Acid, Monohydroxy	0.92	0.73	1.16	0.484871	694	0.885676	22001	LC/MS Neg	26613	HMDB01954	15	0.98	0.98	0.99
X - 23585			0.9	0.66	1.22	0.485461	695	0.885676	49461	LC/MS Pos Early			197	0.89	0.86	0.92
X - 17469			0.92	0.72	1.17	0.48733	696	0.885676	46706	LC/MS Neg			98	0.94	0.93	0.96
undecanedioate	Lipid	Fatty Acid, Dicarboxylate	1.08	0.87	1.33	0.487379	697	0.885676	42395	LC/MS Neg	15816	HMDB00888	0	0.98	0.97	0.98
X - 17340			1.08	0.86	1.37	0.48798	698	0.885676	47872	LC/MS Neg			50	0.95	0.94	0.96
glycochenodeoxycholate	Lipid	Primary Bile Acid Metabolism	0.92	0.73	1.16	0.488682	699	0.885676	32346	LC/MS Neg	12544	HMDB00637	26	0.94	0.91	0.95
tryptophan	Amino Acid	Tryptophan Metabolism	0.92	0.72	1.17	0.489109	700	0.885676	54	LC/MS Pos Early	6305	HMDB00929	0	0.92	0.9	0.94
X - 11470			0.92	0.74	1.16	0.490486	701	0.885676	46601	LC/MS Neg			23	0.94	0.93	0.96
18-hydroxycorticosterone	Lipid	Steroid	1.08	0.86	1.36	0.490915	702	0.885676	39833	LC/MS Pos Early			0	0.78	0.71	0.84
4-vinylguaiacol sulfate	Xenobiotics	Food Component/Plant	1.12	0.82	1.53	0.491729	703	0.885676	48442	LC/MS Neg			179	0.99	0.99	0.99
X - 19455			1.07	0.89	1.28	0.493076	704	0.885676	47674	LC/MS Neg			1440	0.52	0.41	0.64
dihomo-linolenate (20:3n3 or n6)	Lipid	Polyunsaturated Fatty Acid (n3 and n6)	1.1	0.84	1.45	0.49326	705	0.885676	35718	LC/MS Neg	5280581	HMDB02925	0	0.57	0.45	0.69
2-hydroxystearate	Lipid	Fatty Acid, Monohydroxy	1.1	0.84	1.44	0.493394	706	0.885676	17945	LC/MS Neg	69417		4	0.6	0.48	0.71
X - 12257			1.09	0.86	1.38	0.493966	707	0.885676	47912	LC/MS Neg			658	0.77	0.72	0.82
fumarate	Energy	TCA Cycle	1.09	0.85	1.41	0.494008	708	0.885676	1643	LC/MS Polar	444972	HMDB00134	2	0.81	0.74	0.86
N-acetylputrescine	Amino Acid	Polyamine Metabolism	1.09	0.85	1.4	0.494076	709	0.885676	37496	LC/MS Pos Early	122356	HMDB02064	0	0.95	0.93	0.96
sphinganine	Lipid	Sphingolipid Metabolism	1.14	0.79	1.64	0.49546	710	0.885676	17769	LC/MS Pos Late	3126	HMDB00269	296	0.79	0.73	0.84
3-methyl-2-oxovalerate	Amino Acid	Leucine, Isoleucine and Valine Metabolism	1.09	0.85	1.42	0.495586	711	0.885676	15676	LC/MS Neg	47	HMDB03736	0	0.94	0.93	0.96
X - 12544			0.94	0.79	1.12	0.495753	712	0.885676	46510	LC/MS Neg			65	0.99	0.99	1
ectoine	Xenobiotics	Chemical	1.1	0.83	1.46	0.496522	713	0.885676	35651	LC/MS Pos Early	126041		420	0.98	0.98	0.99
N-palmitoylglycine	Lipid	Fatty Acid Metabolism(Acyl Glycine)	1.09	0.85	1.41	0.496771	714	0.885676	42092	LC/MS Neg	151008	HMDB13034	40	0.75	0.67	0.82
X - 22509			0.92	0.73	1.17	0.49685	715	0.885676	47773	LC/MS Neg			712	0.99	0.99	0.99
isovalerylglycine	Amino Acid	Leucine, Isoleucine and Valine Metabolism	0.92	0.72	1.17	0.497368	716	0.885676	35107	LC/MS Neg	546304	HMDB00678	11	0.96	0.94	0.97
xanthurenate	Amino Acid	Tryptophan Metabolism	1.12	0.81	1.56	0.499283	717	0.887192	15679	LC/MS Neg	5699	HMDB00881	206	0.88	0.85	0.91
4-imidazoleacetate	Amino Acid	Histidine Metabolism	1.12	0.81	1.55	0.499611	718	0.887192	32349	LC/MS Pos Early	96215	HMDB02024	184	0.98	0.97	0.98
paraxanthine	Xenobiotics	Xanthine Metabolism	0.92	0.72	1.18	0.502303	719	0.889774	18254	LC/MS Pos Early	4687	HMDB01860	547	0.96	0.94	0.97
behenoyl dihydrosphingomyelin (d18:0/22:0)*	Lipid	Sphingolipid Metabolism	0.91	0.68	1.21	0.502461	720	0.889774	57331	LC/MS Pos Late		HMDB12091	0	0.77	0.7	0.83
X - 22035			0.89	0.64	1.25	0.50447	721	0.892093	47281	LC/MS Neg			188	0.75	0.66	0.82
pimeloylcarnitine/3-methyladipoylcarnitine (C7-DC)	Lipid	Fatty Acid Metabolism(Acyl Carnitine)	0.89	0.64	1.24	0.505545	722	0.892757	53224	LC/MS Pos Early			165	0.79	0.72	0.84
Isobar: fructose 6-phosphate, fructose 1-phosphate, mannose 1-phosphate, mannose 6-phosphate, glucos	Carbohydrate	Glycolysis, Gluconeogenesis, and Pyruvate Metabolism	0.93	0.74	1.16	0.506574	723	0.893336	46137	LC/MS Neg			42	0.98	0.97	0.98
p-cresol-glucuronide*	Amino Acid	Tyrosine Metabolism	0.92	0.72	1.18	0.508601	724	0.894512	48841	LC/MS Neg	154035	HMDB11686	43	0.98	0.97	0.99
1-(1-enyl-palmitoyl)-2-palmitoyl-GPC (P-16:0/16:0)*	Lipid	Plasmalogen	0.92	0.72	1.18	0.50866	725	0.894512	52716	LC/MS Pos Late	11146967	HMDB11206	0	0.89	0.86	0.92
4-acetamidophenol	Xenobiotics	Drug	0.92	0.73	1.17	0.509346	726	0.894512	12032	LC/MS Neg	1983	HMDB01859	805	1	1	1
lignoceroyl sphingomyelin (d18:1/24:0)	Lipid	Sphingolipid Metabolism	0.91	0.68	1.21	0.511481	727	0.897026	57330	LC/MS Pos Late			0	0.62	0.51	0.71
gamma-glutamyl-epsilon-lysine	Peptide	Gamma-glutamyl Amino Acid	0.92	0.72	1.18	0.512607	728	0.897272	33934	LC/MS Pos Early	7015685	HMDB03869	1	0.43	0.29	0.59
1-stearoyl-2-linoleoyl-GPE (18:0/18:2)*	Lipid	Phosphatidylethanolamine (PE)	1.09	0.84	1.42	0.513028	729	0.897272	52446	LC/MS Pos Late	9546749	HMDB08994	0	0.97	0.95	0.97
2-oleoylglycerol (18:1)	Lipid	Monoacylglycerol	1.09	0.85	1.39	0.514973	730	0.89738	21232	LC/MS Neg	5319879	HMDB11537	148	0.91	0.88	0.93
docosahexaenoylcholine	Lipid	Fatty Acid Metabolism (Acyl Choline)	0.92	0.71	1.19	0.515752	731	0.89738	53263	LC/MS Pos Late			8	0.76	0.69	0.82
X - 24870			0.92	0.71	1.19	0.516158	732	0.89738	54977	LC/MS Pos Late			0	0.92	0.89	0.94
erythritol	Xenobiotics	Food Component/Plant	0.92	0.71	1.19	0.516733	733	0.89738	20699	LC/MS Polar	222285	HMDB02994	1	0.91	0.88	0.93
acetoacetate	Lipid	Ketone Bodies	1.08	0.85	1.37	0.517535	734	0.89738	33963	LC/MS Pos Early	96	HMDB00060	716	0.67	0.58	0.75
glycodeoxycholate sulfate	Lipid	Secondary Bile Acid Metabolism	1.08	0.85	1.38	0.517812	735	0.89738	52975	LC/MS Neg			37	0.97	0.96	0.98
sphingomyelin (d18:1/24:1, d18:2/24:0)*	Lipid	Sphingolipid Metabolism	0.92	0.72	1.18	0.518017	736	0.89738	47153	LC/MS Pos Late		HMDB12107	0	0.68	0.58	0.77
X - 24803			0.92	0.73	1.18	0.52088	737	0.898918	54831	LC/MS Pos Early			4	0.67	0.57	0.76
carboxyibuprofen	Xenobiotics	Drug	1.07	0.88	1.29	0.521514	738	0.898918	43333	LC/MS Neg	10444113	HMDB60564	1312	0.95	0.93	0.96
butyrylcarnitine (C4)	Lipid	Fatty Acid Metabolism (also BCAA Metabolism)	1.09	0.84	1.4	0.522306	739	0.898918	32412	LC/MS Pos Early	439829	HMDB02013	1	0.97	0.96	0.98
N-carbamoylaspartate	Nucleotide	Pyrimidine Metabolism, Orotate containing	0.92	0.72	1.18	0.522974	740	0.898918	1594	LC/MS Pos Early	93072	HMDB00828	1025	0.73	0.64	0.81
2-ethylphenylsulfate	Xenobiotics	Benzoate Metabolism	0.95	0.81	1.11	0.523083	741	0.898918	36847	LC/MS Neg			1369	0.95	0.94	0.96
X - 21807			1.08	0.84	1.39	0.526085	742	0.898918	46984	LC/MS Neg			441	0.99	0.99	0.99
N-acetylleucine	Amino Acid	Leucine, Isoleucine and Valine Metabolism	1.09	0.84	1.41	0.526311	743	0.898918	1587	LC/MS Neg	70912	HMDB11756	7	0.86	0.81	0.89
N-trimethyl 5-aminovalerate	Amino Acid	Lysine Metabolism	0.92	0.72	1.18	0.526329	744	0.898918	57687	LC/MS Pos Early			0	0.98	0.97	0.98
cortisol	Lipid	Steroid	1.07	0.87	1.32	0.526416	745	0.898918	1712	LC/MS Neg	5754	HMDB00063	7	0.94	0.92	0.96
stachydrine	Xenobiotics	Food Component/Plant	0.92	0.71	1.19	0.527496	746	0.898918	34384	LC/MS Pos Early	115244	HMDB04827	0	0.96	0.95	0.97
sucrose	Carbohydrate	Disaccharides and Oligosaccharides	0.92	0.72	1.18	0.528546	747	0.898918	1519	LC/MS Polar	5988	HMDB00258	60	0.98	0.97	0.98
X - 12123			0.93	0.73	1.18	0.530523	748	0.898918	47699	LC/MS Pos Early			619	0.93	0.9	0.95
pelargonate (9:0)	Lipid	Medium Chain Fatty Acid	1.08	0.85	1.38	0.530525	749	0.898918	12035	LC/MS Neg	8158	HMDB00847	1	0.96	0.95	0.97
5-oxoproline	Amino Acid	Glutathione Metabolism	1.09	0.84	1.41	0.531187	750	0.898918	1494	LC/MS Neg	7405	HMDB00267	0	0.83	0.77	0.87
gamma-glutamylglutamate	Peptide	Gamma-glutamyl Amino Acid	0.92	0.71	1.2	0.531238	751	0.898918	36738	LC/MS Pos Early	92865	HMDB11737	147	0.44	0.29	0.6
X - 12837			0.93	0.74	1.17	0.53132	752	0.898918	47010	LC/MS Neg			1084	0.96	0.95	0.97
X - 12199			0.9	0.66	1.24	0.531502	753	0.898918	47706	LC/MS Pos Early			219	0.86	0.81	0.9
X - 12306			0.92	0.71	1.19	0.531595	754	0.898918	47917	LC/MS Neg			485	0.99	0.99	0.99
1,3-dimethylurate	Xenobiotics	Xanthine Metabolism	1.1	0.81	1.49	0.532303	755	0.898922	32391	LC/MS Neg	70346	HMDB01857	249	1	1	1
X - 24748			1.08	0.85	1.36	0.534211	756	0.899947	53267	LC/MS Neg			11	0.91	0.88	0.93
X - 12830			0.92	0.71	1.19	0.535266	757	0.899947	47662	LC/MS Neg			530	0.97	0.97	0.98
X - 24552			1.07	0.86	1.34	0.53561	758	0.899947	52873	LC/MS Neg			356	1	1	1
sulfate*	Xenobiotics	Chemical	0.92	0.71	1.19	0.535913	759	0.899947	46960	LC/MS Neg	1118	HMDB01448	0	0.92	0.9	0.94
methyl-4-hydroxybenzoate sulfate	Xenobiotics	Benzoate Metabolism	0.93	0.73	1.18	0.536439	760	0.899947	48429	LC/MS Neg			6	0.97	0.97	0.98
pyridoxate	Cofactors and Vitamins	Vitamin B6 Metabolism	0.93	0.74	1.17	0.537812	761	0.901048	31555	LC/MS Neg	6723	HMDB00017	1	0.98	0.98	0.99
indolin-2-one	Xenobiotics	Food Component/Plant	0.92	0.71	1.2	0.539127	762	0.901048	43374	LC/MS Pos Early	321710		444	0.84	0.79	0.88
pseudoephedrine	Xenobiotics	Drug	0.97	0.87	1.08	0.539215	763	0.901048	39586	LC/MS Pos Early	7028	HMDB01943	1474	0.98	0.98	0.99
X - 12263			0.92	0.71	1.19	0.54171	764	0.904031	47915	LC/MS Neg			517	0.9	0.86	0.92
X - 12831			0.91	0.67	1.23	0.544354	765	0.906899	47948	LC/MS Neg			289	0.98	0.97	0.98
methionine sulfoxide	Amino Acid	Methionine, Cysteine, SAM and Taurine Metabolism	0.93	0.73	1.18	0.545187	766	0.906899	18374	LC/MS Pos Early	158980	HMDB02005	0	0.97	0.96	0.98
taurolithocholate 3-sulfate	Lipid	Secondary Bile Acid Metabolism	1.07	0.86	1.33	0.545803	767	0.906899	36850	LC/MS Neg	440071	HMDB02580	23	0.97	0.97	0.98
isoleucylglycine	Peptide	Dipeptide	0.94	0.77	1.14	0.546273	768	0.906899	40008	LC/MS Neg	342532	HMDB28907	44	0.95	0.94	0.97
X - 13891			0.93	0.72	1.19	0.54727	769	0.907311	46648	LC/MS Neg			38	0.97	0.95	0.97
choline	Lipid	Phospholipid Metabolism	0.93	0.72	1.19	0.548191	770	0.907311	15506	LC/MS Pos Early	305	HMDB00097	0	0.92	0.9	0.94
hexadecanedioate	Lipid	Fatty Acid, Dicarboxylate	1.08	0.85	1.37	0.548731	771	0.907311	35678	LC/MS Neg	10459	HMDB00672	0	0.97	0.97	0.98
X - 15220			1.07	0.85	1.35	0.549921	772	0.907311	46658	LC/MS Neg			5	0.91	0.88	0.93
1-methylhistamine	Amino Acid	Histidine Metabolism	0.92	0.69	1.21	0.550079	773	0.907311	43831	LC/MS Pos Early	3614	HMDB00898	463	0.86	0.82	0.9
2-palmitoyl-GPC (16:0)*	Lipid	Lysophospholipid	1.09	0.83	1.43	0.552413	774	0.909255	35253	LC/MS Neg	15061532	HMDB61702	0	0.68	0.58	0.77
3-hydroxysebacate	Lipid	Fatty Acid, Monohydroxy	1.07	0.85	1.34	0.553017	775	0.909255	31943	LC/MS Neg	3017884	HMDB00350	75	0.92	0.89	0.94
palmitoyl-linoleoyl-glycerol (16:0/18:2) [1]*	Lipid	Diacylglycerol	1.07	0.85	1.34	0.553398	776	0.909255	52633	LC/MS Pos Late	9543695	HMDB07103	30	0.88	0.84	0.91
aspartate	Amino Acid	Alanine and Aspartate Metabolism	1.08	0.84	1.38	0.554807	777	0.910397	443	LC/MS Pos Early	5960	HMDB00191	1	0.45	0.32	0.59
X - 17323			0.93	0.72	1.19	0.556323	778	0.911711	47813	LC/MS Pos Early			563	0.82	0.76	0.87
X - 16083			0.94	0.77	1.15	0.55768	779	0.912763	46315	LC/MS Neg			893	1	1	1
saccharin	Xenobiotics	Food Component/Plant	1.08	0.83	1.4	0.559595	780	0.912768	21151	LC/MS Neg	5143	HMDB29723	562	1	0.99	1
stearate (18:0)	Lipid	Long Chain Fatty Acid	0.92	0.71	1.2	0.559829	781	0.912768	1358	LC/MS Neg	5281	HMDB00827	0	0.92	0.9	0.94
2-hydroxypalmitate	Lipid	Fatty Acid, Monohydroxy	1.08	0.83	1.41	0.55985	782	0.912768	35675	LC/MS Neg	92836	HMDB31057	0	0.74	0.66	0.81
X - 23786			0.95	0.79	1.14	0.562504	783	0.912768	49687	LC/MS Neg			9	0.92	0.89	0.94
glutamate, gamma-methyl ester	Amino Acid	Glutamate Metabolism	0.92	0.71	1.21	0.563132	784	0.912768	33487	LC/MS Pos Early	68662	HMDB61715	386	0.18	0.06	0.45
N1-Methyl-2-pyridone-5-carboxamide	Cofactors and Vitamins	Nicotinate and Nicotinamide Metabolism	0.95	0.78	1.14	0.56322	785	0.912768	40469	LC/MS Pos Early	69698	HMDB04193	12	0.89	0.85	0.92
sarcosine	Amino Acid	Glycine, Serine and Threonine Metabolism	0.93	0.74	1.18	0.564191	786	0.912768	1516	LC/MS Pos Early	1088	HMDB00271	94	0.83	0.78	0.88
N-(2-furoyl)glycine	Xenobiotics	Food Component/Plant	1.08	0.84	1.38	0.565011	787	0.912768	31536	LC/MS Neg	21863	HMDB00439	39	0.99	0.98	0.99
2-aminooctanoate	Lipid	Fatty Acid, Amino	0.93	0.73	1.19	0.565638	788	0.912768	43343	LC/MS Pos Late	69522	HMDB00991	32	0.86	0.82	0.9
tartarate	Xenobiotics	Food Component/Plant	1.08	0.83	1.4	0.565798	789	0.912768	15336	LC/MS Neg	444305	HMDB00956	2	1	0.99	1
X - 21295			1.08	0.84	1.38	0.566032	790	0.912768	46316	LC/MS Neg			104	0.98	0.97	0.98
laurylcarnitine (C12)	Lipid	Fatty Acid Metabolism(Acyl Carnitine)	0.93	0.72	1.2	0.566274	791	0.912768	34534	LC/MS Pos Late	10427569	HMDB02250	0	0.97	0.96	0.98
cystine	Amino Acid	Methionine, Cysteine, SAM and Taurine Metabolism	0.93	0.74	1.18	0.568307	792	0.912874	56	LC/MS Pos Early	67678	HMDB00192	1	0.63	0.54	0.72
4-hydroxyphenylacetate	Amino Acid	Phenylalanine Metabolism	1.07	0.84	1.37	0.568885	793	0.912874	541	LC/MS Neg	127	HMDB00020	606	0.39	0.27	0.52
X - 12818			1.08	0.84	1.38	0.569338	794	0.912874	47943	LC/MS Neg			578	0.98	0.97	0.98
X - 11483			1.09	0.8	1.49	0.570021	795	0.912874	47650	LC/MS Neg			186	1	0.99	1
propionylcarnitine (C3)	Lipid	Fatty Acid Metabolism (also BCAA Metabolism)	0.93	0.72	1.2	0.570635	796	0.912874	32452	LC/MS Pos Early	107738	HMDB00824	0	0.94	0.92	0.95
X - 23644			0.93	0.71	1.21	0.572023	797	0.912874	49521	LC/MS Pos Early			10	0.98	0.98	0.99
8-hydroxyoctanoate	Lipid	Fatty Acid, Monohydroxy	1.06	0.86	1.32	0.572142	798	0.912874	21239	LC/MS Neg	69820	HMDB61914	12	0.97	0.96	0.98
5-(galactosylhydroxy)-L-lysine	Amino Acid	Lysine Metabolism	1.05	0.88	1.26	0.572533	799	0.912874	43582	LC/MS Pos Early			61	0.67	0.57	0.76
X - 17350			1.08	0.82	1.42	0.573077	800	0.912874	48000	LC/MS Neg			9	0.99	0.99	1
isoeugenol sulfate	Xenobiotics	Food Component/Plant	0.94	0.75	1.17	0.574692	801	0.912874	48997	LC/MS Neg			886	0.98	0.97	0.98
laurate (12:0)	Lipid	Medium Chain Fatty Acid	1.07	0.84	1.38	0.576322	802	0.912874	1645	LC/MS Neg	3893	HMDB00638	0	0.99	0.99	0.99
gulonate*	Cofactors and Vitamins	Ascorbate and Aldarate Metabolism	0.95	0.8	1.13	0.577408	803	0.912874	46957	LC/MS Polar	9794176	HMDB03290	15	0.7	0.6	0.78
X - 24949			1.09	0.81	1.45	0.577749	804	0.912874	57716	LC/MS Neg			150	0.96	0.95	0.97
N-palmitoylserine	Lipid	Endocannabinoid	1.08	0.83	1.39	0.57777	805	0.912874	57659	LC/MS Neg	6453686		680	0.69	0.59	0.77
1-stearoyl-2-oleoyl-GPS (18:0/18:1)	Lipid	Phosphatidylserine (PS)	0.91	0.64	1.28	0.577776	806	0.912874	19265	LC/MS Pos Late	9547087	HMDB10163	261	0.79	0.73	0.85
hexanoylglutamine	Lipid	Fatty Acid Metabolism (Acyl Glutamine)	1.07	0.84	1.37	0.578806	807	0.912874	54907	LC/MS Neg			51	0.99	0.99	0.99
glutaminylleucine	Peptide	Dipeptide	0.94	0.74	1.18	0.58074	808	0.912874	42994	LC/MS Pos Early	18218208	HMDB29153	714	0.85	0.81	0.89
maleate	Lipid	Fatty Acid, Dicarboxylate	1.08	0.83	1.4	0.581186	809	0.912874	20676	LC/MS Polar	444266	HMDB00176	3	0.98	0.97	0.98
X - 22836			1.07	0.83	1.39	0.581833	810	0.912874	48191	LC/MS Pos Early			455	0.88	0.85	0.91
X - 14364			0.93	0.73	1.19	0.582043	811	0.912874	46463	LC/MS Neg			5	0.96	0.95	0.97
X - 11847			1.09	0.81	1.47	0.582319	812	0.912874	46488	LC/MS Neg			247	0.69	0.61	0.76
X - 21803			1.06	0.85	1.33	0.582636	813	0.912874	46980	LC/MS Neg			1023	1	1	1
homoarginine	Amino Acid	Urea cycle; Arginine and Proline Metabolism	0.93	0.71	1.21	0.582807	814	0.912874	22137	LC/MS Pos Early	9085	HMDB00670	0	0.95	0.93	0.96
glucuronate	Carbohydrate	Aminosugar Metabolism	1.06	0.86	1.3	0.583617	815	0.91302	15443	LC/MS Polar	444791	HMDB00127	10	0.9	0.86	0.92
X - 12097			0.93	0.72	1.21	0.585642	816	0.9138	47685	LC/MS Pos Early			600	0.91	0.88	0.93
X - 12565			1.07	0.83	1.38	0.58629	817	0.9138	47435	LC/MS Pos Early			809	0.94	0.92	0.95
1,3,7-trimethylurate	Xenobiotics	Xanthine Metabolism	1.08	0.81	1.45	0.588653	818	0.9138	34404	LC/MS Neg	79437	HMDB02123	206	0.96	0.95	0.97
X - 24765			1.03	0.93	1.14	0.59002	819	0.9138	54703	LC/MS Pos Early			46	0.14	0.03	0.5
adipoylcarnitine (C6-DC)	Lipid	Fatty Acid Metabolism(Acyl Carnitine)	0.94	0.76	1.17	0.591111	820	0.9138	52988	LC/MS Pos Early	71296139	HMDB61677	14	0.98	0.97	0.98
1-docosahexaenoylglycerol (22:6)	Lipid	Monoacylglycerol	0.93	0.73	1.2	0.591243	821	0.9138	35153	LC/MS Neg		HMDB11587	79	0.89	0.85	0.92
ethylmalonate	Amino Acid	Leucine, Isoleucine and Valine Metabolism	1.07	0.84	1.37	0.591934	822	0.9138	15765	LC/MS Polar	11756	HMDB00622	1	0.98	0.97	0.98
X - 11491			0.93	0.73	1.2	0.591939	823	0.9138	47651	LC/MS Neg			39	0.98	0.97	0.98
3-sulfo-L-alanine	Amino Acid	Methionine, Cysteine, SAM and Taurine Metabolism	0.92	0.69	1.24	0.592912	824	0.9138	47089	LC/MS Polar	72886	HMDB02757	684	0.45	0.32	0.58
X - 02249			0.93	0.72	1.21	0.594409	825	0.9138	46500	LC/MS Neg			0	0.97	0.96	0.98
X - 13529			1.07	0.83	1.39	0.594901	826	0.9138	46643	LC/MS Neg			2	0.95	0.94	0.97
X - 22147			0.93	0.7	1.23	0.595027	827	0.9138	47393	LC/MS Neg			314	0.98	0.97	0.99
phenylacetylcarnitine	Peptide	Acetylated Peptides	0.94	0.74	1.19	0.596475	828	0.9138	48425	LC/MS Pos Early	101724840		25	0.97	0.95	0.97
stearoyl-arachidonoyl-glycerol (18:0/20:4) [2]*	Lipid	Diacylglycerol	1.13	0.72	1.79	0.59667	829	0.9138	57449	LC/MS Pos Late			196	0.61	0.51	0.71
X - 24513			1.07	0.84	1.36	0.597343	830	0.9138	52834	LC/MS Pos Early			43	0.54	0.41	0.67
N2,N2-dimethylguanosine	Nucleotide	Purine Metabolism, Guanine containing	1.07	0.83	1.39	0.597451	831	0.9138	35137	LC/MS Pos Early	92919	HMDB04824	0	0.73	0.65	0.8
4-methylbenzenesulfonate	Xenobiotics	Chemical	0.93	0.73	1.2	0.597494	832	0.9138	43592	LC/MS Neg	6101		586	0.08	0.04	0.15
X - 23314			1.07	0.82	1.41	0.597571	833	0.9138	49014	LC/MS Neg			0	0.99	0.99	0.99
X - 23291			1.06	0.84	1.34	0.597732	834	0.9138	48989	LC/MS Neg			6	0.97	0.97	0.98
10-undecenoate (11:1n1)	Lipid	Medium Chain Fatty Acid	0.94	0.73	1.2	0.599116	835	0.914493	32497	LC/MS Neg	14891	HMDB33724	0	0.95	0.94	0.96
1-methylguanidine	Amino Acid	Guanidino and Acetamido Metabolism	0.94	0.76	1.17	0.59962	836	0.914493	48114	LC/MS Pos Early	10111	HMDB01522	1065	0.86	0.81	0.9
X - 12193			0.94	0.75	1.18	0.601344	837	0.915381	46985	LC/MS Neg			736	0.55	0.44	0.66
1-palmitoyl-2-stearoyl-GPC (16:0/18:0)	Lipid	Phosphatidylcholine (PC)	0.96	0.83	1.11	0.601889	838	0.915381	52616	LC/MS Pos Late		HMDB07970	2	0.41	0.28	0.55
pyrraline	Xenobiotics	Food Component/Plant	1.07	0.84	1.36	0.602947	839	0.915381	48428	LC/MS Neg	122228	HMDB33143	18	0.98	0.97	0.98
2'-O-methyluridine	Nucleotide	Pyrimidine Metabolism, Uracil containing	1.06	0.86	1.3	0.603264	840	0.915381	57655	LC/MS Neg	102212		55	0.97	0.96	0.98
3-aminoisobutyrate	Nucleotide	Pyrimidine Metabolism, Thymine containing	0.93	0.71	1.22	0.603793	841	0.915381	1566	LC/MS Pos Early	64956	HMDB03911	1	0.92	0.9	0.94
3-(cystein-S-yl)acetaminophen*	Xenobiotics	Drug	1.07	0.84	1.36	0.604668	842	0.915619	34365	LC/MS Pos Early	5233914		1297	1	1	1
X - 12730			1.08	0.81	1.43	0.607075	843	0.917919	47937	LC/MS Neg			238	0.99	0.98	0.99
allantoin	Nucleotide	Purine Metabolism, (Hypo)Xanthine/Inosine containing	1.07	0.82	1.39	0.608063	844	0.917919	1107	LC/MS Polar	204	HMDB00462	1	0.87	0.82	0.9
X - 09789			0.94	0.72	1.21	0.608375	845	0.917919	46355	LC/MS Neg			0	0.99	0.99	1
benzoate	Xenobiotics	Benzoate Metabolism	0.94	0.74	1.19	0.609066	846	0.917919	15778	LC/MS Neg	243	HMDB01870	10	0.22	0.1	0.42
X - 23739			1.06	0.85	1.32	0.611632	847	0.919224	49637	LC/MS Pos Early			112	0.45	0.29	0.62
X - 17328			1.08	0.8	1.46	0.611944	848	0.919224	47818	LC/MS Pos Late			248	0.97	0.97	0.98
arachidonate (20:4n6)	Lipid	Polyunsaturated Fatty Acid (n3 and n6)	0.93	0.72	1.22	0.612346	849	0.919224	1110	LC/MS Neg	444899	HMDB01043	0	0.63	0.53	0.72
linoleoyl-arachidonoyl-glycerol (18:2/20:4) [2]*	Lipid	Diacylglycerol	0.94	0.73	1.2	0.612816	850	0.919224	54956	LC/MS Pos Late		HMDB07257	48	0.78	0.72	0.84
X - 23729			0.94	0.75	1.19	0.614147	851	0.919425	49627	LC/MS Pos Early			972	0.93	0.9	0.94
X - 22800			1.11	0.74	1.66	0.614951	852	0.919425	48105	LC/MS Neg			111	0.36	0.19	0.56
docosapentaenoate (n3 DPA; 22:5n3)	Lipid	Polyunsaturated Fatty Acid (n3 and n6)	0.94	0.73	1.21	0.615409	853	0.919425	32504	LC/MS Neg	6441454	HMDB06528	1	0.89	0.85	0.92
N-acetyl-1-methylhistidine*	Amino Acid	Histidine Metabolism	1.07	0.83	1.38	0.616286	854	0.919425	43255	LC/MS Pos Early	193270		10	0.97	0.96	0.98
glycerol 3-phosphate	Lipid	Glycerolipid Metabolism	1.07	0.81	1.42	0.617056	855	0.919425	43847	LC/MS Pos Early	754	HMDB00126	7	0.5	0.39	0.62
X - 24747			0.92	0.65	1.3	0.61974	856	0.919425	53266	LC/MS Neg			300	0.85	0.81	0.89
alpha-tocopherol	Cofactors and Vitamins	Tocopherol Metabolism	1.07	0.83	1.37	0.619844	857	0.919425	1561	LC/MS Pos Late	14985	HMDB01893	0	0.76	0.69	0.82
1-margaroylglycerol (17:0)	Lipid	Monoacylglycerol	1.08	0.8	1.45	0.620774	858	0.919425	34391	LC/MS Neg	107036		382	0.59	0.46	0.71
malate	Energy	TCA Cycle	1.07	0.83	1.37	0.621112	859	0.919425	1303	LC/MS Neg	525	HMDB00156	0	0.93	0.91	0.95
5alpha-androstan-3alpha,17alpha-diol monosulfate	Lipid	Steroid	1.06	0.84	1.34	0.621158	860	0.919425	37183	LC/MS Neg			1006	0.95	0.93	0.96
dodecanedioate	Lipid	Fatty Acid, Dicarboxylate	1.06	0.83	1.35	0.622442	861	0.919425	32388	LC/MS Neg	12736	HMDB00623	0	0.96	0.94	0.97
pyroglutamine*	Amino Acid	Glutamate Metabolism	0.94	0.72	1.22	0.624347	862	0.919425	46225	LC/MS Pos Early	134508		0	0.98	0.97	0.98
17-methylstearate	Lipid	Fatty Acid, Branched	0.94	0.74	1.2	0.624576	863	0.919425	38296	LC/MS Neg	3083779	HMDB37397	0	0.95	0.94	0.97
X - 24435			0.95	0.76	1.18	0.625487	864	0.919425	52665	LC/MS Neg			1	0.09	0.01	0.54
X - 13728			1.06	0.83	1.36	0.625813	865	0.919425	46645	LC/MS Neg			36	0.99	0.99	0.99
2-palmitoylglycerol (16:0)	Lipid	Monoacylglycerol	0.94	0.72	1.22	0.627243	866	0.919425	33419	LC/MS Neg	123409	HMDB11533	528	0.7	0.61	0.79
1-linoleoylglycerol (18:2)	Lipid	Monoacylglycerol	0.94	0.72	1.21	0.627441	867	0.919425	27447	LC/MS Neg	5283469		0	0.96	0.94	0.97
3-methoxytyrosine	Amino Acid	Tyrosine Metabolism	1.05	0.86	1.29	0.627543	868	0.919425	12017	LC/MS Pos Early	1670	HMDB01434	6	1	1	1
N-acetylmethionine sulfoxide	Amino Acid	Methionine, Cysteine, SAM and Taurine Metabolism	1.07	0.82	1.39	0.62798	869	0.919425	45428	LC/MS Pos Early	193368		481	0.77	0.69	0.83
X - 17367			0.94	0.72	1.22	0.628279	870	0.919425	46994	LC/MS Neg			380	0.99	0.98	0.99
3-indoxyl sulfate	Amino Acid	Tryptophan Metabolism	0.94	0.73	1.21	0.629121	871	0.919425	27672	LC/MS Neg	10258	HMDB00682	0	0.95	0.93	0.96
5-hydroxyhexanoate	Lipid	Fatty Acid, Monohydroxy	1.06	0.83	1.36	0.629386	872	0.919425	31938	LC/MS Neg	170748	HMDB00525	2	0.88	0.84	0.91
sphingosine	Lipid	Sphingolipid Metabolism	0.95	0.76	1.18	0.630244	873	0.919425	17747	LC/MS Pos Late	5353955	HMDB00252	34	0.94	0.93	0.96
X - 14568			1.07	0.81	1.42	0.630257	874	0.919425	46649	LC/MS Neg			0	0.2	0.08	0.43
ribitol	Carbohydrate	Pentose Metabolism	0.94	0.72	1.22	0.632188	875	0.919628	15772	LC/MS Polar	6912	HMDB00508	1	0.9	0.86	0.92
3-hydroxydecanoate	Lipid	Fatty Acid, Monohydroxy	0.94	0.73	1.21	0.632906	876	0.919628	22053	LC/MS Neg	26612	HMDB02203	3	0.96	0.95	0.97
X - 22162			1.06	0.83	1.35	0.63394	877	0.919628	47417	LC/MS Pos Early			4	0.83	0.78	0.87
phenylpyruvate	Amino Acid	Phenylalanine Metabolism	1.06	0.84	1.33	0.63422	878	0.919628	566	LC/MS Neg	997	HMDB00205	17	0.7	0.6	0.78
X - 24550			1.05	0.86	1.28	0.634532	879	0.919628	52871	LC/MS Neg			894	1	1	1
homostachydrine*	Xenobiotics	Food Component/Plant	0.94	0.73	1.21	0.635644	880	0.919628	33009	LC/MS Pos Early	441447	HMDB33433	5	0.93	0.9	0.95
epiandrosterone sulfate	Lipid	Steroid	1.06	0.83	1.35	0.637118	881	0.919628	33973	LC/MS Neg	9929317		3	0.95	0.93	0.96
4-hydroxyglutamate	Amino Acid	Glutamate Metabolism	1.06	0.84	1.34	0.637766	882	0.919628	40499	LC/MS Pos Early	439902	HMDB01344	630	0.65	0.54	0.75
xanthosine	Nucleotide	Purine Metabolism, (Hypo)Xanthine/Inosine containing	1.06	0.83	1.34	0.639048	883	0.919628	15136	LC/MS Neg	64959	HMDB00299	29	0.84	0.78	0.88
1-pentadecanoylglycerol (15:0)	Lipid	Monoacylglycerol	1.07	0.8	1.45	0.640509	884	0.919628	47898	LC/MS Neg	190750		279	0.86	0.81	0.9
myo-inositol	Lipid	Inositol Metabolism	0.94	0.72	1.23	0.641214	885	0.919628	1124	LC/MS Polar	892	HMDB00211	1	0.51	0.38	0.64
palmitoleate (16:1n7)	Lipid	Long Chain Fatty Acid	1.07	0.82	1.39	0.641272	886	0.919628	33447	LC/MS Neg	445638	HMDB03229	0	0.95	0.94	0.97
5alpha-androstan-3alpha,17beta-diol monosulfate (1)	Lipid	Steroid	1.08	0.79	1.47	0.6414	887	0.919628	37186	LC/MS Neg			214	0.88	0.85	0.91
hexadecadienoate (16:2n6)	Lipid	Polyunsaturated Fatty Acid (n3 and n6)	0.94	0.72	1.22	0.642939	888	0.919628	57652	LC/MS Neg		HMDB00477	0	0.93	0.91	0.95
eugenol sulfate	Xenobiotics	Food Component/Plant	0.94	0.73	1.22	0.644233	889	0.919628	48715	LC/MS Neg	180632		105	1	1	1
X - 24932			1.06	0.83	1.34	0.644844	890	0.919628	57403	LC/MS Pos Early			61	0.31	0.17	0.48
2-aminoadipate	Amino Acid	Lysine Metabolism	1.06	0.82	1.37	0.645013	891	0.919628	6146	LC/MS Neg	469	HMDB00510	0	0.92	0.9	0.94
eicosapentaenoate (EPA; 20:5n3)	Lipid	Polyunsaturated Fatty Acid (n3 and n6)	0.94	0.74	1.21	0.645263	892	0.919628	18467	LC/MS Neg	446284	HMDB01999	0	0.91	0.88	0.93
X - 24588			1.06	0.82	1.38	0.645558	893	0.919628	52909	LC/MS Neg			1	0.66	0.57	0.75
X - 24241			1.07	0.81	1.41	0.646223	894	0.919628	52280	LC/MS Pos Early			382	0.84	0.79	0.88
1-palmitoyl-GPA (16:0)	Lipid	Lysophospholipid	1.06	0.83	1.36	0.646383	895	0.919628	34428	LC/MS Neg	6419701	HMDB00327	48	0.53	0.37	0.68
2-methylbutyrylglycine	Amino Acid	Leucine, Isoleucine and Valine Metabolism	0.95	0.75	1.19	0.646828	896	0.919628	31928	LC/MS Neg	193872	HMDB00339	1055	0.7	0.62	0.78
1,2,3-benzenetriol sulfate (1)	Xenobiotics	Chemical	0.95	0.75	1.19	0.647494	897	0.919628	48761	LC/MS Neg			1233	0.99	0.98	0.99
ursodeoxycholate	Lipid	Secondary Bile Acid Metabolism	1.06	0.82	1.37	0.647706	898	0.919628	1605	LC/MS Neg	31401	HMDB00946	429	0.99	0.99	1
X - 14904			1.07	0.8	1.42	0.648839	899	0.920022	47204	LC/MS Neg			354	0.94	0.92	0.96
X - 12851			1.07	0.8	1.44	0.649427	900	0.920022	46639	LC/MS Neg			235	0.96	0.95	0.97
X - 23669			1.07	0.79	1.45	0.650529	901	0.920559	49546	LC/MS Pos Early			259	0.98	0.97	0.98
X - 24452			0.94	0.73	1.22	0.652492	902	0.922313	52769	LC/MS Pos Early			0	0.94	0.92	0.95
4-acetaminophen sulfate	Xenobiotics	Drug	0.94	0.72	1.23	0.654357	903	0.923702	37475	LC/MS Neg	83939	HMDB59911	579	0.99	0.99	0.99
5-hydroxymethyl-2-furoic acid	Amino Acid	Tyrosine Metabolism	0.95	0.75	1.19	0.654923	904	0.923702	42040	LC/MS Neg	80642	HMDB02432	628	0.95	0.93	0.96
X - 17299			0.95	0.75	1.2	0.657495	905	0.926306	40097	LC/MS Pos Early			1	0.91	0.89	0.94
X - 24329			1.05	0.83	1.33	0.658295	906	0.926408	52525	LC/MS Neg			27	0.79	0.72	0.85
tryptophan betaine	Amino Acid	Tryptophan Metabolism	1.06	0.83	1.34	0.662343	907	0.929472	37097	LC/MS Pos Early	442106	HMDB61115	3	0.99	0.99	0.99
X - 24556			0.95	0.77	1.18	0.662389	908	0.929472	52877	LC/MS Neg			15	0.94	0.92	0.95
X - 23665			1.06	0.81	1.38	0.662659	909	0.929472	49542	LC/MS Pos Early			0	0.94	0.93	0.96
androstenediol (3alpha, 17alpha) monsulfate (3)	Lipid	Steroid	1.05	0.83	1.34	0.665028	910	0.930975	37209	LC/MS Neg			9	0.97	0.96	0.98
X - 12814			0.95	0.75	1.2	0.665191	911	0.930975	46991	LC/MS Neg			34	0.9	0.87	0.93
X - 21845			0.95	0.75	1.21	0.666568	912	0.931879	47022	LC/MS Neg			776	0.99	0.99	0.99
X - 24512			0.95	0.73	1.23	0.67046	913	0.936295	52833	LC/MS Pos Early			17	0.46	0.32	0.61
X - 11378			0.95	0.76	1.19	0.674098	914	0.938466	46595	LC/MS Neg			12	0.93	0.91	0.95
1-stearoyl-2-arachidonoyl-GPI (18:0/20:4)	Lipid	Phosphatidylinositol (PI)	1.06	0.82	1.37	0.674193	915	0.938466	52449	LC/MS Pos Late		HMDB09815	1	0.82	0.76	0.87
N-acetylserine	Amino Acid	Glycine, Serine and Threonine Metabolism	0.95	0.73	1.23	0.675321	916	0.938466	37076	LC/MS Polar	65249	HMDB02931	1	0.78	0.71	0.84
X - 21310			0.96	0.77	1.18	0.676788	917	0.938466	46354	LC/MS Neg			0	0.88	0.84	0.91
lanthionine	Xenobiotics	Chemical	0.94	0.72	1.24	0.676813	918	0.938466	42002	LC/MS Pos Early	98504		424	0.82	0.77	0.87
phenylalanylglycine	Peptide	Dipeptide	0.94	0.7	1.26	0.677159	919	0.938466	41370	LC/MS Pos Early	98207	HMDB28995	346	0.78	0.71	0.83
X - 12221			0.95	0.75	1.21	0.677318	920	0.938466	47911	LC/MS Neg			118	0.93	0.91	0.95
oleoyl-arachidonoyl-glycerol (18:1/20:4) [2]*	Lipid	Diacylglycerol	1.05	0.82	1.36	0.677904	921	0.938466	54961	LC/MS Pos Late		HMDB07228	6	0.91	0.88	0.93
X - 11905			1.05	0.82	1.36	0.680118	922	0.94051	46367	LC/MS Neg			5	0.95	0.94	0.97
hydrochlorothiazide	Xenobiotics	Drug	1.06	0.82	1.37	0.682194	923	0.942359	39625	LC/MS Neg	3639	HMDB01928	1385	1	0.99	1
histidylalanine	Peptide	Dipeptide	1.06	0.81	1.38	0.685325	924	0.943705	42027	LC/MS Neg	351667	HMDB28878	104	0.93	0.91	0.95
ibuprofen acyl glucuronide	Xenobiotics	Drug	1.01	0.96	1.07	0.685511	925	0.943705	38366	LC/MS Neg	163959		1480	0.99	0.99	1
glycylvaline	Peptide	Dipeptide	1.05	0.82	1.36	0.685857	926	0.943705	18357	LC/MS Pos Early	97417	HMDB28854	0	0.98	0.97	0.98
X - 23639			0.95	0.73	1.23	0.686129	927	0.943705	49515	LC/MS Pos Early			0	0.83	0.78	0.87
glycerol	Lipid	Glycerolipid Metabolism	1.06	0.81	1.38	0.688155	928	0.945471	15122	LC/MS Neg	753	HMDB00131	0	0.88	0.84	0.91
X - 24456			1.06	0.8	1.4	0.689647	929	0.946501	52773	LC/MS Pos Early			717	0.71	0.62	0.78
X - 12686			1.06	0.81	1.38	0.691858	930	0.948191	47716	LC/MS Pos Early			1	0.38	0.26	0.52
kynurenate	Amino Acid	Tryptophan Metabolism	0.95	0.75	1.22	0.692365	931	0.948191	1417	LC/MS Neg	3845	HMDB00715	3	0.98	0.97	0.98
oleoyl-linoleoyl-glycerol (18:1/18:2) [2]	Lipid	Diacylglycerol	0.95	0.73	1.23	0.695445	932	0.951386	46799	LC/MS Pos Late		HMDB07219	0	0.88	0.84	0.91
N6,N6,N6-trimethyllysine	Amino Acid	Lysine Metabolism	0.96	0.76	1.2	0.697755	933	0.953256	1498	LC/MS Pos Early	440120	HMDB01325	0	0.98	0.97	0.98
argininate*	Amino Acid	Urea cycle; Arginine and Proline Metabolism	0.95	0.74	1.23	0.698448	934	0.953256	57461	LC/MS Pos Early	160437	HMDB03148	0	0.96	0.95	0.97
methyl glucopyranoside (alpha + beta)	Xenobiotics	Food Component/Plant	0.95	0.75	1.22	0.699395	935	0.953256	46144	LC/MS Neg			7	1	1	1
X - 24527			0.95	0.73	1.23	0.699802	936	0.953256	52848	LC/MS Pos Early			22	0.94	0.92	0.95
adenine	Nucleotide	Purine Metabolism, Adenine containing	0.95	0.74	1.23	0.702039	937	0.954122	554	LC/MS Pos Early	190	HMDB00034	1	0.7	0.61	0.78
X - 15728			0.95	0.74	1.22	0.703176	938	0.954122	46666	LC/MS Neg			107	0.98	0.98	0.99
S-methylcysteine	Amino Acid	Methionine, Cysteine, SAM and Taurine Metabolism	0.95	0.74	1.23	0.704308	939	0.954122	39592	LC/MS Neg	24417	HMDB02108	0	0.94	0.92	0.96
octadecanedioate	Lipid	Fatty Acid, Dicarboxylate	0.96	0.77	1.19	0.704533	940	0.954122	36754	LC/MS Neg	70095	HMDB00782	19	0.96	0.94	0.97
spermidine	Amino Acid	Polyamine Metabolism	1.06	0.8	1.39	0.704695	941	0.954122	485	LC/MS Pos Early	1102	HMDB01257	464	0.8	0.74	0.85
palmitoyl-arachidonoyl-glycerol (16:0/20:4) [2]*	Lipid	Diacylglycerol	1.04	0.84	1.29	0.704928	942	0.954122	54958	LC/MS Pos Late		HMDB07112	139	0.85	0.8	0.89
X - 17357			0.96	0.76	1.2	0.707491	943	0.956513	48009	LC/MS Neg			14	0.96	0.94	0.97
acesulfame	Xenobiotics	Food Component/Plant	0.96	0.75	1.21	0.709105	944	0.956513	48569	LC/MS Neg	36573	HMDB33585	1339	1	1	1
umbelliferone sulfate	Xenobiotics	Food Component/Plant	1.05	0.8	1.39	0.711566	945	0.956513	48674	LC/MS Neg	129659		316	1	0.99	1
3-hydroxy-3-methylglutarate	Lipid	Mevalonate Metabolism	1.05	0.82	1.34	0.713324	946	0.956513	531	LC/MS Polar	1662	HMDB00355	8	0.83	0.77	0.88
X - 24637			0.96	0.78	1.19	0.713921	947	0.956513	53065	LC/MS Neg			1258	0.96	0.95	0.97
N-methylproline	Amino Acid	Urea cycle; Arginine and Proline Metabolism	1.05	0.81	1.37	0.714302	948	0.956513	37431	LC/MS Pos Early	557		0	0.95	0.93	0.96
1-linolenoylglycerol (18:3)	Lipid	Monoacylglycerol	0.95	0.74	1.23	0.714871	949	0.956513	34393	LC/MS Neg	53480978	HMDB11569	4	0.95	0.93	0.96
vanillactate	Amino Acid	Tyrosine Metabolism	1.03	0.86	1.24	0.715032	950	0.956513	54910	LC/MS Neg	160637	HMDB00913	16	1	1	1
ergothioneine	Xenobiotics	Food Component/Plant	1.05	0.81	1.36	0.715741	951	0.956513	37459	LC/MS Pos Early	3032311	HMDB03045	0	0.9	0.87	0.92
dimethyl sulfone	Xenobiotics	Chemical	1.04	0.85	1.28	0.716276	952	0.956513	43424	LC/MS Pos Early	6213	HMDB04983	32	0.98	0.98	0.99
1-palmitoyl-GPC (16:0)	Lipid	Lysophospholipid	1.05	0.81	1.36	0.716625	953	0.956513	33955	LC/MS Pos Late	86554	HMDB10382	0	0.81	0.75	0.86
adenosine	Nucleotide	Purine Metabolism, Adenine containing	1.05	0.82	1.33	0.716645	954	0.956513	555	LC/MS Pos Early	60961	HMDB00050	773	0.73	0.63	0.81
X - 12714			0.96	0.75	1.22	0.717918	955	0.956513	46318	LC/MS Neg			88	0.98	0.97	0.98
alpha-hydroxycaproate	Lipid	Fatty Acid, Monohydroxy	0.96	0.77	1.2	0.717945	956	0.956513	37073	LC/MS Neg	99824	HMDB01624	31	0.7	0.61	0.78
N-acetyltyrosine	Amino Acid	Tyrosine Metabolism	1.05	0.81	1.37	0.717947	957	0.956513	32390	LC/MS Neg	68310	HMDB00866	5	0.89	0.85	0.92
X - 24309			0.96	0.76	1.21	0.719672	958	0.957809	52504	LC/MS Neg			6	0.85	0.8	0.89
2-methoxyacetaminophen glucuronide*	Xenobiotics	Drug	1.04	0.82	1.33	0.722204	959	0.959341	33161	LC/MS Neg	14367271		1199	1	0.99	1
X - 21474			1.06	0.78	1.42	0.722478	960	0.959341	46519	LC/MS Neg			263	0.89	0.86	0.92
X - 24348			0.97	0.82	1.14	0.723872	961	0.959341	52544	LC/MS Neg			1439	0.54	0.44	0.63
glycine	Amino Acid	Glycine, Serine and Threonine Metabolism	0.96	0.74	1.23	0.724293	962	0.959341	58	LC/MS Pos Early	750	HMDB00123	0	0.88	0.84	0.91
O-methylcatechol sulfate	Xenobiotics	Benzoate Metabolism	0.96	0.74	1.23	0.724706	963	0.959341	46111	LC/MS Neg	22473	HMDB60013	1	0.99	0.98	0.99
glycosyl ceramide (d18:1/20:0, d16:1/22:0)*	Lipid	Ceramides	0.95	0.71	1.27	0.725337	964	0.959341	57595	LC/MS Pos Late			0	0.65	0.56	0.74
eicosapentaenoylcholine	Lipid	Fatty Acid Metabolism (Acyl Choline)	0.94	0.68	1.31	0.72713	965	0.960406	53258	LC/MS Pos Late			216	0.75	0.68	0.81
X - 24831			0.96	0.75	1.23	0.729987	966	0.960406	54859	LC/MS Neg			0	0.67	0.56	0.76
creatinine	Amino Acid	Creatine Metabolism	0.96	0.75	1.22	0.730469	967	0.960406	513	LC/MS Pos Early	588	HMDB00562	0	0.8	0.74	0.86
indolepropionylglycine	Amino Acid	Tryptophan Metabolism	0.96	0.76	1.21	0.730946	968	0.960406	54917	LC/MS Neg	7677842		842	0.98	0.98	0.99
glycolithocholate sulfate*	Lipid	Secondary Bile Acid Metabolism	1.04	0.83	1.3	0.731261	969	0.960406	32620	LC/MS Neg	72222	HMDB02639	0	0.92	0.9	0.94
X - 12701			0.95	0.7	1.28	0.731631	970	0.960406	46962	LC/MS Neg			226	0.96	0.95	0.97
X - 14314			1.04	0.82	1.33	0.731999	971	0.960406	47225	LC/MS Neg			0	0.95	0.94	0.97
X - 15503			0.96	0.73	1.24	0.734827	972	0.960406	46977	LC/MS Neg			1	0.96	0.95	0.97
2-hydroxyacetaminophen sulfate*	Xenobiotics	Drug	1.04	0.81	1.35	0.735206	973	0.960406	33173	LC/MS Neg	86290013		865	0.98	0.98	0.99
guanine	Nucleotide	Purine Metabolism, Guanine containing	1.05	0.79	1.39	0.735407	974	0.960406	32352	LC/MS Pos Early	764	HMDB00132	561	0.87	0.83	0.91
X - 21659			0.95	0.71	1.28	0.735505	975	0.960406	46728	LC/MS Neg			262	0.85	0.81	0.89
X - 21339			0.96	0.75	1.23	0.736734	976	0.960406	46384	LC/MS Neg			34	0.95	0.94	0.97
lactate	Carbohydrate	Glycolysis, Gluconeogenesis, and Pyruvate Metabolism	1.04	0.81	1.35	0.737073	977	0.960406	527	LC/MS Neg	612	HMDB00190	0	0.95	0.93	0.96
X - 24809			1.04	0.81	1.35	0.737699	978	0.960406	54837	LC/MS Pos Early			38	0.99	0.99	0.99
X - 23157			1.04	0.83	1.31	0.738164	979	0.960406	48771	LC/MS Neg			1112	0.96	0.95	0.97
X - 23593			0.96	0.75	1.23	0.739084	980	0.960406	49469	LC/MS Pos Early			1	0.89	0.85	0.92
N-oleoylserine	Lipid	Endocannabinoid	0.96	0.77	1.21	0.739268	981	0.960406	57664	LC/MS Neg			68	0.51	0.37	0.64
3-hydroxybutyrylcarnitine (1)	Lipid	Fatty Acid Metabolism(Acyl Carnitine)	0.95	0.68	1.32	0.740044	982	0.960406	43264	LC/MS Pos Early	53481617	HMDB13127	195	0.8	0.73	0.85
X - 22475			0.96	0.75	1.22	0.740561	983	0.960406	47739	LC/MS Pos Early			931	0.99	0.99	0.99
1-stearoyl-2-oleoyl-GPI (18:0/18:1)*	Lipid	Phosphatidylinositol (PI)	1.04	0.81	1.35	0.741207	984	0.960406	52726	LC/MS Pos Late			2	0.86	0.81	0.89
1-oleoyl-GPE (18:1)	Lipid	Lysophospholipid	0.96	0.74	1.23	0.742756	985	0.961435	35628	LC/MS Pos Late	9547071	HMDB11506	0	0.96	0.95	0.97
isoleucine	Amino Acid	Leucine, Isoleucine and Valine Metabolism	1.04	0.8	1.36	0.747572	986	0.966688	1125	LC/MS Pos Early	6306	HMDB00172	0	0.95	0.94	0.97
X - 18889			1.04	0.82	1.33	0.750149	987	0.969038	47347	LC/MS Neg			6	0.96	0.94	0.97
X - 11429			1.04	0.8	1.35	0.751553	988	0.969077	46597	LC/MS Neg			0	0.94	0.92	0.95
phosphate	Energy	Oxidative Phosphorylation	0.96	0.75	1.23	0.752785	989	0.969077	42109	LC/MS Pos Early	1061	HMDB01429	43	0.31	0.17	0.49
phenol sulfate	Amino Acid	Tyrosine Metabolism	0.96	0.74	1.24	0.752963	990	0.969077	32553	LC/MS Neg	74426	HMDB60015	0	0.98	0.97	0.99
5-hydroxylysine	Amino Acid	Lysine Metabolism	0.97	0.78	1.2	0.755359	991	0.969077	15685	LC/MS Pos Early	1029	HMDB00450	0	0.99	0.99	1
hexanoylcarnitine (C6)	Lipid	Fatty Acid Metabolism(Acyl Carnitine)	0.96	0.75	1.23	0.755691	992	0.969077	32328	LC/MS Pos Early	6426853	HMDB00705	0	0.97	0.95	0.97
adrenate (22:4n6)	Lipid	Polyunsaturated Fatty Acid (n3 and n6)	0.96	0.76	1.22	0.756464	993	0.969077	32980	LC/MS Neg	5497181	HMDB02226	26	0.56	0.44	0.68
X - 24555			1.03	0.85	1.25	0.756843	994	0.969077	52876	LC/MS Neg			981	1	1	1
2-methoxyacetaminophen sulfate*	Xenobiotics	Drug	1.04	0.82	1.31	0.758681	995	0.969077	47031	LC/MS Neg	86290014		1241	0.99	0.99	1
N6-acetyllysine	Amino Acid	Lysine Metabolism	0.96	0.75	1.23	0.759291	996	0.969077	36752	LC/MS Neg	92832	HMDB00206	0	0.89	0.86	0.92
galactonate	Carbohydrate	Fructose, Mannose and Galactose Metabolism	0.97	0.77	1.21	0.760001	997	0.969077	27719	LC/MS Polar	128869	HMDB00565	43	0.83	0.77	0.87
3-methoxycatechol sulfate (2)	Xenobiotics	Benzoate Metabolism	1.04	0.8	1.35	0.760816	998	0.969077	48752	LC/MS Neg			604	0.91	0.88	0.93
X - 12846			1.04	0.82	1.32	0.761795	999	0.969077	46634	LC/MS Neg			4	0.89	0.85	0.92
X - 19561			1.04	0.82	1.32	0.761867	1000	0.969077	47561	LC/MS Neg			72	0.96	0.95	0.97
C-glycosyltryptophan	Amino Acid	Tryptophan Metabolism	0.96	0.75	1.24	0.761997	1001	0.969077	48782	LC/MS Neg	10981970		0	0.91	0.87	0.93
glutarylcarnitine (C5-DC)	Amino Acid	Lysine Metabolism	0.96	0.75	1.23	0.763601	1002	0.969077	44664	LC/MS Pos Early	71464488	HMDB13130	0	0.92	0.89	0.94
2'-O-methylcytidine	Nucleotide	Pyrimidine Metabolism, Cytidine containing	0.96	0.76	1.23	0.764987	1003	0.969077	57554	LC/MS Pos Early	150971		3	0.59	0.46	0.71
X - 12847			0.96	0.71	1.28	0.765627	1004	0.969077	46364	LC/MS Neg			238	0.99	0.98	0.99
suberate (octanedioate)	Lipid	Fatty Acid, Dicarboxylate	1.03	0.86	1.23	0.766025	1005	0.969077	15730	LC/MS Polar	10457	HMDB00893	10	0.91	0.88	0.93
stearidonate (18:4n3)	Lipid	Polyunsaturated Fatty Acid (n3 and n6)	0.96	0.76	1.22	0.766038	1006	0.969077	33969	LC/MS Neg	5312508	HMDB06547	55	0.97	0.95	0.97
pimelate (heptanedioate)	Lipid	Fatty Acid, Dicarboxylate	1.03	0.83	1.29	0.766068	1007	0.969077	15704	LC/MS Polar	385	HMDB00857	6	0.9	0.86	0.92
2-aminobutyrate	Amino Acid	Glutathione Metabolism	0.96	0.74	1.25	0.767742	1008	0.969077	42374	LC/MS Pos Early	439691	HMDB00650	0	0.91	0.88	0.93
3b-hydroxy-5-cholenoic acid	Lipid	Secondary Bile Acid Metabolism	0.96	0.74	1.25	0.767994	1009	0.969077	43507	LC/MS Neg	92997	HMDB00308	499	0.9	0.87	0.93
ceramide (d18:1/20:0, d16:1/22:0, d20:1/18:0)*	Lipid	Ceramides	1.04	0.79	1.38	0.768347	1010	0.969077	57440	LC/MS Pos Late			0	0.7	0.61	0.77
palmitate (16:0)	Lipid	Long Chain Fatty Acid	1.04	0.8	1.35	0.76911	1011	0.969077	1336	LC/MS Neg	985	HMDB00220	0	0.96	0.95	0.97
palmitoleoyl-arachidonoyl-glycerol (16:1/20:4) [2]*	Lipid	Diacylglycerol	0.95	0.67	1.34	0.769271	1012	0.969077	57406	LC/MS Pos Late			276	0.81	0.75	0.86
X - 24738			1.05	0.77	1.41	0.769941	1013	0.969077	53214	LC/MS Pos Early			195	0.9	0.87	0.93
1-arachidonoyl-GPE (20:4n6)*	Lipid	Lysophospholipid	1.04	0.8	1.35	0.772458	1014	0.971286	35186	LC/MS Pos Late	42607465	HMDB11517	0	0.94	0.92	0.95
3-hydroxypyridine sulfate	Xenobiotics	Chemical	1.04	0.81	1.33	0.773352	1015	0.971451	48448	LC/MS Neg			2	0.99	0.99	1
X - 11407			1.04	0.81	1.33	0.774637	1016	0.972109	46596	LC/MS Neg			3	0.89	0.86	0.92
sphingomyelin (d18:1/20:0, d16:1/22:0)*	Lipid	Sphingolipid Metabolism	0.97	0.76	1.22	0.777034	1017	0.974157	48490	LC/MS Pos Late		HMDB12102	0	0.81	0.75	0.86
X - 12543			0.97	0.77	1.22	0.778649	1018	0.975223	47922	LC/MS Neg			861	0.98	0.97	0.98
X - 24557			0.98	0.84	1.14	0.781241	1019	0.97751	52878	LC/MS Neg			1240	1	1	1
X - 21840			0.97	0.77	1.22	0.783128	1020	0.97806	47017	LC/MS Neg			883	0.99	0.98	0.99
N-acetylthreonine	Amino Acid	Glycine, Serine and Threonine Metabolism	0.96	0.74	1.25	0.783215	1021	0.97806	33939	LC/MS Neg	152204		0	0.83	0.78	0.88
leucylglutamine*	Peptide	Dipeptide	0.97	0.77	1.22	0.784965	1022	0.978068	48189	LC/MS Pos Early	4305457	HMDB28927	1028	0.9	0.86	0.92
taurochenodeoxycholate	Lipid	Primary Bile Acid Metabolism	0.97	0.77	1.22	0.786116	1023	0.978068	18494	LC/MS Neg	387316	HMDB00951	50	0.97	0.95	0.97
1-stearoyl-GPI (18:0)	Lipid	Lysophospholipid	0.97	0.75	1.25	0.786425	1024	0.978068	19324	LC/MS Neg		HMDB61696	0	0.11	0.02	0.4
1,2-dilinoleoyl-GPE (18:2/18:2)*	Lipid	Phosphatidylethanolamine (PE)	0.97	0.76	1.24	0.788976	1025	0.978068	53174	LC/MS Pos Late	9546812	HMDB09093	557	0.94	0.92	0.95
lactosyl-N-behenoyl-sphingosine (d18:1/22:0)*	Lipid	Sphingolipid Metabolism	1.04	0.8	1.35	0.789553	1026	0.978068	57422	LC/MS Pos Late			45	0.41	0.26	0.57
1-arachidonoyl-GPC (20:4n6)*	Lipid	Lysophospholipid	0.97	0.74	1.25	0.789595	1027	0.978068	33228	LC/MS Pos Late		HMDB10395	0	0.88	0.84	0.91
X - 24414			0.97	0.81	1.18	0.789716	1028	0.978068	52643	LC/MS Neg			1390	0.94	0.92	0.96
4-hydroxyphenylpyruvate	Amino Acid	Tyrosine Metabolism	1.04	0.8	1.34	0.789861	1029	0.978068	1669	LC/MS Neg	979	HMDB00707	2	0.87	0.82	0.9
X - 23922			0.97	0.78	1.21	0.791295	1030	0.978068	49831	LC/MS Neg			12	0.95	0.93	0.96
linoleoyl-arachidonoyl-glycerol (18:2/20:4) [1]*	Lipid	Diacylglycerol	0.97	0.76	1.24	0.791728	1031	0.978068	54955	LC/MS Pos Late		HMDB07257	72	0.92	0.89	0.94
glycochenodeoxycholate sulfate	Lipid	Primary Bile Acid Metabolism	0.97	0.79	1.2	0.792221	1032	0.978068	52974	LC/MS Neg			89	0.9	0.86	0.92
X - 11838			0.97	0.77	1.23	0.792427	1033	0.978068	46982	LC/MS Neg			1131	0.6	0.52	0.68
caproate (6:0)	Lipid	Medium Chain Fatty Acid	1.03	0.8	1.33	0.795245	1034	0.980592	32489	LC/MS Neg	8892	HMDB00535	0	0.33	0.21	0.49
sphingadienine*	Lipid	Sphingolipid Metabolism	0.96	0.73	1.28	0.796613	1035	0.980592	57426	LC/MS Pos Late	6449795		331	0.88	0.84	0.91
2-methylcitrate/homocitrate	Energy	TCA Cycle	0.97	0.75	1.24	0.796779	1036	0.980592	52282	LC/MS Neg			4	0.41	0.28	0.56
X - 23583			1.03	0.8	1.33	0.798305	1037	0.981226	49459	LC/MS Pos Early			461	0.78	0.72	0.82
o-cresol sulfate	Xenobiotics	Benzoate Metabolism	1.03	0.8	1.34	0.798834	1038	0.981226	36845	LC/MS Neg	11615528		3	0.97	0.96	0.98
furaneol sulfate	Xenobiotics	Food Component/Plant	0.97	0.74	1.27	0.800912	1039	0.981288	54795	LC/MS Neg			387	0.98	0.98	0.99
caffeic acid sulfate	Xenobiotics	Xanthine Metabolism	1.04	0.77	1.4	0.801172	1040	0.981288	53254	LC/MS Neg		HMDB41708	218	0.98	0.97	0.98
serotonin	Amino Acid	Tryptophan Metabolism	0.98	0.8	1.18	0.802514	1041	0.981288	2342	LC/MS Pos Early	5202	HMDB00259	9	0.95	0.94	0.97
thymol sulfate	Xenobiotics	Food Component/Plant	1.03	0.8	1.34	0.802867	1042	0.981288	36095	LC/MS Neg		HMDB01878	44	1	1	1
4-acetamidobenzoate	Xenobiotics	Chemical	1.02	0.87	1.19	0.802941	1043	0.981288	57585	LC/MS Neg	19266		912	1	1	1
arabonate/xylonate	Carbohydrate	Pentose Metabolism	0.97	0.75	1.25	0.804095	1044	0.981288	48255	LC/MS Polar			10	0.63	0.51	0.73
X - 17704			1.03	0.81	1.31	0.804489	1045	0.981288	48054	LC/MS Neg			778	0.88	0.84	0.91
glutarate (pentanedioate)	Amino Acid	Lysine Metabolism	1.03	0.81	1.32	0.807047	1046	0.981288	396	LC/MS Polar	743	HMDB00661	1	0.79	0.72	0.84
glycolithocholate	Lipid	Secondary Bile Acid Metabolism	0.96	0.71	1.3	0.808763	1047	0.981288	31912	LC/MS Neg	115245	HMDB00698	244	0.97	0.96	0.98
X - 24813			1.03	0.79	1.36	0.809004	1048	0.981288	54841	LC/MS Neg			1	0.25	0.11	0.47
12-HHTrE	Lipid	Eicosanoid	0.97	0.76	1.24	0.810255	1049	0.981288	57393	LC/MS Neg	5283141	HMDB12535	646	0.73	0.66	0.79
X - 22102			0.97	0.77	1.23	0.812044	1050	0.981288	47348	LC/MS Neg			35	0.96	0.94	0.97
indolelactate	Amino Acid	Tryptophan Metabolism	0.97	0.76	1.24	0.81327	1051	0.981288	18349	LC/MS Pos Early	92904	HMDB00671	0	0.81	0.75	0.86
X - 16087			0.97	0.79	1.2	0.813543	1052	0.981288	47988	LC/MS Neg			89	0.9	0.86	0.92
X - 14626			1.03	0.79	1.36	0.813968	1053	0.981288	46655	LC/MS Neg			134	0.98	0.97	0.98
N-formylphenylalanine	Amino Acid	Tyrosine Metabolism	1.05	0.72	1.52	0.814103	1054	0.981288	48433	LC/MS Neg	759256		173	0.2	0.08	0.41
3-acetylphenol sulfate	Xenobiotics	Chemical	1.04	0.76	1.41	0.814123	1055	0.981288	48693	LC/MS Neg			168	0.99	0.99	0.99
palmitoyl-docosahexaenoyl-glycerol (16:0/22:6) [1]*	Lipid	Diacylglycerol	0.96	0.7	1.32	0.814197	1056	0.981288	57373	LC/MS Pos Late		HMDB07121	533	0.71	0.62	0.79
N-acetylhistidine	Amino Acid	Histidine Metabolism	1.03	0.81	1.31	0.81427	1057	0.981288	33946	LC/MS Neg	75619	HMDB32055	1	0.94	0.92	0.95
oleoyl-linoleoyl-glycerol (18:1/18:2) [1]	Lipid	Diacylglycerol	0.97	0.75	1.25	0.814277	1058	0.981288	46798	LC/MS Pos Late		HMDB07219	0	0.93	0.91	0.95
gamma-glutamyltryptophan	Peptide	Gamma-glutamyl Amino Acid	0.97	0.75	1.25	0.816068	1059	0.98149	33947	LC/MS Neg	3989307	HMDB29160	3	0.78	0.71	0.84
7-methylurate	Xenobiotics	Xanthine Metabolism	1.03	0.81	1.3	0.816589	1060	0.98149	39598	LC/MS Neg	69160	HMDB11107	41	0.98	0.98	0.99
lysine	Amino Acid	Lysine Metabolism	0.97	0.74	1.27	0.816754	1061	0.98149	1301	LC/MS Pos Early	5962	HMDB00182	0	0.91	0.87	0.93
fructose	Carbohydrate	Fructose, Mannose and Galactose Metabolism	0.97	0.74	1.27	0.817562	1062	0.981537	48195	LC/MS Polar	5984	HMDB00660	1	0.71	0.63	0.78
N2,N5-diacetylornithine	Amino Acid	Urea cycle; Arginine and Proline Metabolism	1.03	0.8	1.32	0.81936	1063	0.982443	43591	LC/MS Neg	10398396		20	0.95	0.93	0.96
X - 11880			0.97	0.76	1.25	0.821269	1064	0.982443	46608	LC/MS Neg			3	0.88	0.84	0.91
1-methylnicotinamide	Cofactors and Vitamins	Nicotinate and Nicotinamide Metabolism	1.03	0.81	1.3	0.823175	1065	0.982443	27665	LC/MS Pos Early	10129985	HMDB00699	0	1	1	1
imidazole propionate	Amino Acid	Histidine Metabolism	1.03	0.81	1.31	0.823788	1066	0.982443	40730	LC/MS Pos Early	70630	HMDB02271	34	0.97	0.96	0.98
X - 13435			1.03	0.8	1.33	0.824432	1067	0.982443	46733	LC/MS Pos Late			750	0.36	0.24	0.51
3-hydroxylaurate	Lipid	Fatty Acid, Monohydroxy	0.97	0.75	1.26	0.824919	1068	0.982443	32457	LC/MS Neg	94216	HMDB00387	11	0.94	0.92	0.95
1-arachidonoyl-GPI (20:4)*	Lipid	Lysophospholipid	1.03	0.78	1.36	0.825035	1069	0.982443	34214	LC/MS Neg		HMDB61690	0	0.44	0.29	0.6
10-heptadecenoate (17:1n7)	Lipid	Long Chain Fatty Acid	0.97	0.75	1.26	0.825192	1070	0.982443	33971	LC/MS Neg	5312435	HMDB60038	0	0.94	0.93	0.96
X - 22775			0.97	0.72	1.3	0.825252	1071	0.982443	48080	LC/MS Neg			0	0	.	.
dihomo-linoleate (20:2n6)	Lipid	Polyunsaturated Fatty Acid (n3 and n6)	0.97	0.76	1.25	0.827195	1072	0.983291	17805	LC/MS Neg	6439848	HMDB05060	0	0.94	0.92	0.96
3-(N-acetyl-L-cystein-S-yl) acetaminophen	Xenobiotics	Drug	1.03	0.8	1.31	0.827507	1073	0.983291	45721	LC/MS Neg	83967		1236	0.99	0.99	1
X - 24473			0.98	0.78	1.23	0.828685	1074	0.983774	52790	LC/MS Pos Early			97	0.96	0.95	0.97
X - 11444			0.98	0.78	1.22	0.830283	1075	0.984224	46460	LC/MS Neg			3	0.95	0.93	0.96
X - 24432			1.03	0.8	1.32	0.830608	1076	0.984224	52662	LC/MS Pos Early			486	0.09	0.01	0.46
O-sulfo-L-tyrosine	Xenobiotics	Chemical	1.03	0.8	1.32	0.831991	1077	0.984629	45413	LC/MS Neg	514186		0	0.92	0.89	0.94
inosine	Nucleotide	Purine Metabolism, (Hypo)Xanthine/Inosine containing	0.98	0.77	1.23	0.833939	1078	0.984629	1123	LC/MS Neg	6021	HMDB00195	0	0.99	0.98	0.99
phenylacetylglycine	Peptide	Acetylated Peptides	0.97	0.72	1.3	0.833941	1079	0.984629	33945	LC/MS Neg	68144	HMDB00821	287	0.95	0.94	0.97
trans-4-hydroxyproline	Amino Acid	Urea cycle; Arginine and Proline Metabolism	1.03	0.81	1.3	0.834847	1080	0.984629	32306	LC/MS Pos Early	5810	HMDB00725	4	0.9	0.86	0.92
X - 13255			1.02	0.82	1.29	0.835863	1081	0.984629	47957	LC/MS Neg			774	0.99	0.99	0.99
acetylcarnitine (C2)	Lipid	Fatty Acid Metabolism(Acyl Carnitine)	0.97	0.75	1.26	0.836621	1082	0.984629	32198	LC/MS Pos Early	1	HMDB00201	0	0.88	0.84	0.91
X - 19183			1.02	0.81	1.29	0.83736	1083	0.984629	47672	LC/MS Neg			742	0.99	0.99	0.99
1-linoleoyl-GPA (18:2)*	Lipid	Lysophospholipid	0.97	0.75	1.26	0.839348	1084	0.984629	52690	LC/MS Neg		HMDB07856	5	0.72	0.62	0.8
X - 21792			1.03	0.75	1.43	0.840395	1085	0.984629	46968	LC/MS Neg			195	0.98	0.97	0.98
N-acetylalliin	Xenobiotics	Food Component/Plant	1.02	0.81	1.29	0.841468	1086	0.984629	45404	LC/MS Neg			749	1	1	1
tetradecanedioate	Lipid	Fatty Acid, Dicarboxylate	1.02	0.81	1.3	0.841474	1087	0.984629	35669	LC/MS Neg	13185	HMDB00872	0	0.95	0.94	0.96
taurocholenate sulfate	Lipid	Secondary Bile Acid Metabolism	0.97	0.76	1.25	0.841592	1088	0.984629	32807	LC/MS Neg			0	0.96	0.95	0.97
cortisone	Lipid	Steroid	0.98	0.8	1.2	0.843783	1089	0.984629	1769	LC/MS Neg	222786	HMDB02802	14	0.9	0.86	0.92
X - 12127			0.98	0.79	1.21	0.84435	1090	0.984629	47702	LC/MS Pos Early			32	0.98	0.97	0.98
N-acetylaspartate (NAA)	Amino Acid	Alanine and Aspartate Metabolism	1.03	0.79	1.33	0.845146	1091	0.984629	22185	LC/MS Neg	65065	HMDB00812	0	0.52	0.39	0.65
X - 24560			0.98	0.83	1.17	0.845345	1092	0.984629	52881	LC/MS Neg			1267	1	1	1
X - 24559			1.02	0.82	1.28	0.845876	1093	0.984629	52880	LC/MS Neg			501	1	1	1
X - 12839			0.98	0.78	1.22	0.845927	1094	0.984629	47014	LC/MS Neg			1232	0.97	0.95	0.97
dihydroorotate	Nucleotide	Pyrimidine Metabolism, Orotate containing	0.98	0.76	1.25	0.846269	1095	0.984629	601	LC/MS Polar	648	HMDB03349	5	0.82	0.76	0.86
6-oxopiperidine-2-carboxylate	Amino Acid	Lysine Metabolism	0.98	0.75	1.26	0.846614	1096	0.984629	43231	LC/MS Neg	3014237	HMDB61705	0	0.96	0.94	0.97
X - 14658			0.97	0.74	1.27	0.847167	1097	0.984629	46652	LC/MS Neg			330	0.96	0.94	0.97
catechol sulfate	Xenobiotics	Benzoate Metabolism	0.98	0.76	1.25	0.847941	1098	0.984631	35320	LC/MS Neg	3083879	HMDB59724	0	0.99	0.98	0.99
X - 18345			1.03	0.77	1.38	0.850912	1099	0.986284	47342	LC/MS Neg			197	1	0.99	1
4-acetamidophenylglucuronide	Xenobiotics	Drug	1.02	0.8	1.31	0.851144	1100	0.986284	15736	LC/MS Neg	83944	HMDB10316	951	0.99	0.99	1
X - 17325			0.97	0.74	1.28	0.852279	1101	0.986284	46672	LC/MS Neg			140	0.99	0.99	0.99
O-acetylhomoserine	Amino Acid	Glycine, Serine and Threonine Metabolism	0.97	0.7	1.35	0.853007	1102	0.986284	31539	LC/MS Neg	439389		235	0.99	0.99	0.99
X - 12718			0.98	0.78	1.22	0.853824	1103	0.986284	46973	LC/MS Neg			111	0.95	0.94	0.97
arachidonoylcholine	Lipid	Fatty Acid Metabolism (Acyl Choline)	0.98	0.75	1.27	0.855472	1104	0.986284	53261	LC/MS Pos Late			1	0.73	0.66	0.8
X - 12411			0.98	0.77	1.25	0.85632	1105	0.986284	46616	LC/MS Neg			0	0.99	0.98	0.99
X - 17352			0.98	0.78	1.22	0.856668	1106	0.986284	48002	LC/MS Neg			1040	0.98	0.97	0.98
3-(4-hydroxyphenyl)lactate	Amino Acid	Tyrosine Metabolism	0.98	0.76	1.26	0.859137	1107	0.986284	32197	LC/MS Neg	9378	HMDB00755	0	0.96	0.94	0.97
X - 15523			1	0.96	1.06	0.85931	1108	0.986284	47985	LC/MS Neg			16	1	1	1
methyl indole-3-acetate	Xenobiotics	Food Component/Plant	1.02	0.8	1.3	0.861597	1109	0.986284	1584	LC/MS Pos Early	74706	HMDB29738	707	0.81	0.75	0.86
X - 23780			0.98	0.77	1.24	0.862208	1110	0.986284	49679	LC/MS Pos Early			90	0.94	0.92	0.96
isobutyrylglycine	Amino Acid	Leucine, Isoleucine and Valine Metabolism	0.98	0.79	1.21	0.862257	1111	0.986284	35437	LC/MS Neg	10855600	HMDB00730	23	0.64	0.55	0.72
2-hydroxyoctanoate	Lipid	Fatty Acid, Monohydroxy	1.02	0.79	1.32	0.863158	1112	0.986284	22036	LC/MS Neg	94180	HMDB02264	2	0.96	0.94	0.97
1,7-dimethylurate	Xenobiotics	Xanthine Metabolism	1.02	0.79	1.32	0.864045	1113	0.986284	34400	LC/MS Neg	91611	HMDB11103	54	0.99	0.99	0.99
X - 17354			1.02	0.81	1.29	0.864453	1114	0.986284	47009	LC/MS Neg			785	0.98	0.98	0.99
X - 23776			1.03	0.76	1.39	0.864727	1115	0.986284	49675	LC/MS Pos Early			209	0.97	0.95	0.97
myristoyl dihydrosphingomyelin (d18:0/14:0)*	Lipid	Sphingolipid Metabolism	1.02	0.79	1.31	0.865038	1116	0.986284	57365	LC/MS Pos Late		HMDB12085	0	0.89	0.85	0.92
hexanoylglycine	Lipid	Fatty Acid Metabolism(Acyl Glycine)	1.02	0.81	1.28	0.86616	1117	0.986284	35436	LC/MS Neg	99463	HMDB00701	697	0.91	0.87	0.93
X - 11305			1.02	0.81	1.29	0.866274	1118	0.986284	46593	LC/MS Neg			0	0.98	0.97	0.98
sphingomyelin (d18:0/20:0, d16:0/22:0)*	Lipid	Sphingolipid Metabolism	0.98	0.76	1.27	0.867552	1119	0.986284	57476	LC/MS Pos Late			0	0.79	0.73	0.84
X - 21383			0.98	0.76	1.26	0.867883	1120	0.986284	46428	LC/MS Neg			59	0.99	0.98	0.99
X - 21318			0.99	0.91	1.08	0.86871	1121	0.986284	46362	LC/MS Neg			1479	0.84	0.78	0.88
suberoylcarnitine (C8-DC)	Lipid	Fatty Acid Metabolism(Acyl Carnitine)	1.02	0.79	1.32	0.869697	1122	0.986284	52990	LC/MS Pos Early			138	0.96	0.95	0.97
ADpSGEGDFXAEGGGVR*	Peptide	Fibrinogen Cleavage Peptide	0.97	0.7	1.35	0.870039	1123	0.986284	57712	LC/MS Neg			1379	0.62	0.5	0.73
margaroylcarnitine*	Lipid	Fatty Acid Metabolism(Acyl Carnitine)	1.02	0.77	1.36	0.87016	1124	0.986284	57512	LC/MS Pos Late		HMDB06210	425	0.8	0.75	0.85
gamma-glutamylisoleucine*	Peptide	Gamma-glutamyl Amino Acid	0.98	0.75	1.27	0.87025	1125	0.986284	34456	LC/MS Pos Early	14253342	HMDB11170	1	0.86	0.81	0.9
X - 23159			0.98	0.76	1.26	0.87252	1126	0.987458	48773	LC/MS Neg			595	0.97	0.95	0.97
beta-hydroxyisovalerate	Amino Acid	Leucine, Isoleucine and Valine Metabolism	1.02	0.79	1.31	0.874098	1127	0.987458	12129	LC/MS Neg	69362	HMDB00754	0	0.85	0.8	0.89
X - 24811			0.98	0.76	1.26	0.874135	1128	0.987458	54839	LC/MS Pos Early			449	0.99	0.99	0.99
1-methylxanthine	Xenobiotics	Xanthine Metabolism	0.98	0.73	1.31	0.875036	1129	0.987458	34389	LC/MS Neg	80220	HMDB10738	161	0.99	0.98	0.99
X - 21467			1.02	0.8	1.29	0.875159	1130	0.987458	46512	LC/MS Neg			11	0.9	0.86	0.92
X - 22515			1.02	0.78	1.33	0.87782	1131	0.988969	47779	LC/MS Neg			576	0.99	0.98	0.99
indolebutyrate	Amino Acid	Tryptophan Metabolism	0.98	0.73	1.3	0.878446	1132	0.988969	34402	LC/MS Neg	8617	HMDB02096	300	0.95	0.94	0.96
gluconate	Xenobiotics	Food Component/Plant	0.98	0.76	1.26	0.879891	1133	0.988969	587	LC/MS Polar	10690	HMDB00625	9	0.77	0.7	0.83
1,5-anhydroglucitol (1,5-AG)	Carbohydrate	Glycolysis, Gluconeogenesis, and Pyruvate Metabolism	1.02	0.82	1.26	0.880654	1134	0.988969	20675	LC/MS Neg	64960	HMDB02712	0	0.97	0.96	0.98
X - 12812			0.98	0.75	1.28	0.880817	1135	0.988969	46986	LC/MS Neg			117	1	0.99	1
X - 16245			0.98	0.8	1.21	0.881152	1136	0.988969	46669	LC/MS Neg			10	0.91	0.88	0.93
2-methoxyresorcinol sulfate	Xenobiotics	Chemical	0.98	0.77	1.26	0.884232	1137	0.991553	48445	LC/MS Neg			621	0.99	0.99	0.99
sphingomyelin (d18:0/18:0, d19:0/17:0)*	Lipid	Sphingolipid Metabolism	1.02	0.79	1.32	0.885381	1138	0.99197	57473	LC/MS Pos Late		HMDB12087	1	0.94	0.92	0.96
X - 24425			1.02	0.79	1.32	0.88867	1139	0.99478	52655	LC/MS Pos Early			6	0.72	0.64	0.79
creatine	Amino Acid	Creatine Metabolism	0.98	0.77	1.26	0.892396	1140	0.995113	27718	LC/MS Pos Early	586	HMDB00064	0	0.97	0.96	0.98
X - 11299			1.02	0.79	1.31	0.893215	1141	0.995113	46592	LC/MS Neg			34	0.99	0.99	1
gamma-glutamylleucine	Peptide	Gamma-glutamyl Amino Acid	0.98	0.76	1.27	0.893517	1142	0.995113	18369	LC/MS Pos Early	151023	HMDB11171	0	0.94	0.92	0.95
X - 12230			1.02	0.8	1.29	0.893573	1143	0.995113	46614	LC/MS Neg			41	0.99	0.98	0.99
X - 11564			1.02	0.78	1.32	0.893827	1144	0.995113	46260	LC/MS Neg			0	0.96	0.95	0.97
asparagine	Amino Acid	Alanine and Aspartate Metabolism	0.98	0.76	1.27	0.894473	1145	0.995113	512	LC/MS Polar	6267	HMDB00168	1	0.9	0.87	0.92
X - 24431			1.02	0.77	1.35	0.89727	1146	0.995113	52661	LC/MS Pos Early			339	0.19	0.07	0.43
diacylglycerol (16:1/18:2 [2], 16:0/18:3 [1])*	Lipid	Diacylglycerol	1.03	0.7	1.49	0.897535	1147	0.995113	54966	LC/MS Pos Late			390	0.73	0.65	0.8
xylose	Carbohydrate	Pentose Metabolism	0.99	0.79	1.24	0.900537	1148	0.995113	15581	LC/MS Polar	135191	HMDB00098	106	0.96	0.95	0.97
X - 11438			1.02	0.79	1.3	0.900882	1149	0.995113	46598	LC/MS Neg			3	0.98	0.98	0.99
vanillylmandelate (VMA)	Amino Acid	Tyrosine Metabolism	0.98	0.76	1.27	0.901486	1150	0.995113	1567	LC/MS Neg	1245	HMDB00291	2	0.95	0.93	0.96
glycoursodeoxycholate	Lipid	Secondary Bile Acid Metabolism	1.02	0.78	1.32	0.902117	1151	0.995113	39379	LC/MS Neg	12310288	HMDB00708	5	0.99	0.99	0.99
propyl 4-hydroxybenzoate sulfate	Xenobiotics	Benzoate Metabolism	1.02	0.76	1.36	0.903421	1152	0.995113	48460	LC/MS Neg			247	0.99	0.98	0.99
S-allylcysteine	Xenobiotics	Food Component/Plant	1.02	0.79	1.31	0.903602	1153	0.995113	43239	LC/MS Pos Early	98280	HMDB34323	445	1	1	1
sphingomyelin (d18:2/14:0, d18:1/14:1)*	Lipid	Sphingolipid Metabolism	1.02	0.79	1.31	0.904288	1154	0.995113	47154	LC/MS Pos Late			0	0.9	0.87	0.92
N-acetyltaurine	Amino Acid	Methionine, Cysteine, SAM and Taurine Metabolism	0.99	0.77	1.26	0.906055	1155	0.995113	48187	LC/MS Neg	159864		0	0.97	0.96	0.98
ferulic acid 4-sulfate	Xenobiotics	Food Component/Plant	0.99	0.79	1.23	0.906111	1156	0.995113	47114	LC/MS Neg	6305574	HMDB29200	94	0.99	0.99	0.99
X - 18606			0.98	0.75	1.29	0.90846	1157	0.995113	48044	LC/MS Neg			569	0.98	0.97	0.98
X - 14302			1.01	0.81	1.28	0.909823	1158	0.995113	47226	LC/MS Neg			65	0.97	0.96	0.98
4-methylcatechol sulfate	Xenobiotics	Benzoate Metabolism	1.01	0.8	1.28	0.909895	1159	0.995113	46146	LC/MS Neg			1	0.98	0.97	0.98
methionine sulfone	Amino Acid	Methionine, Cysteine, SAM and Taurine Metabolism	0.99	0.77	1.27	0.910968	1160	0.995113	44878	LC/MS Pos Early	69961		9	0.83	0.78	0.88
glycocholate glucuronide (1)	Lipid	Primary Bile Acid Metabolism	1.01	0.8	1.28	0.911546	1161	0.995113	52977	LC/MS Neg			807	0.97	0.96	0.98
quinolinate	Cofactors and Vitamins	Nicotinate and Nicotinamide Metabolism	0.99	0.77	1.27	0.912448	1162	0.995113	1899	LC/MS Pos Early	1066	HMDB00232	12	0.83	0.77	0.88
X - 24804			0.99	0.78	1.25	0.913602	1163	0.995113	54832	LC/MS Pos Early			0	0.97	0.96	0.98
eicosenoate (20:1)	Lipid	Long Chain Fatty Acid	0.99	0.76	1.28	0.913607	1164	0.995113	33587	LC/MS Neg	5282768	HMDB02231	0	0.96	0.94	0.97
X - 24832			1.01	0.78	1.32	0.913978	1165	0.995113	54860	LC/MS Neg			1	0.74	0.65	0.81
orotidine	Nucleotide	Pyrimidine Metabolism, Orotate containing	1.01	0.82	1.25	0.914497	1166	0.995113	35172	LC/MS Polar	92751	HMDB00788	2	1	1	1
X - 16947			0.98	0.71	1.35	0.914528	1167	0.995113	46480	LC/MS Neg			173	0.94	0.92	0.95
5-acetylamino-6-amino-3-methyluracil	Xenobiotics	Xanthine Metabolism	0.99	0.77	1.26	0.914595	1168	0.995113	34424	LC/MS Polar	88299	HMDB04400	68	0.97	0.95	0.97
hydroquinone sulfate	Xenobiotics	Drug	1.01	0.8	1.29	0.914967	1169	0.995113	35322	LC/MS Neg	161220	HMDB02434	11	0.97	0.96	0.98
X - 14662			1.01	0.8	1.29	0.91558	1170	0.995113	46656	LC/MS Neg			719	0.96	0.95	0.97
bilirubin (E,Z or Z,E)*	Cofactors and Vitamins	Hemoglobin and Porphyrin Metabolism	0.99	0.77	1.27	0.915645	1171	0.995113	47886	LC/MS Pos Late	5799469	HMDB00488	96	0.84	0.78	0.88
succinimide	Xenobiotics	Chemical	0.99	0.78	1.24	0.916891	1172	0.995113	41888	LC/MS Polar	11439		87	0.63	0.51	0.73
N-delta-acetylornithine	Amino Acid	Urea cycle; Arginine and Proline Metabolism	1.01	0.79	1.31	0.917414	1173	0.995113	43249	LC/MS Neg	9920500		0	0.99	0.98	0.99
3-carboxy-4-methyl-5-propyl-2-furanpropanoate (CMPF)	Lipid	Fatty Acid, Dicarboxylate	1.01	0.78	1.32	0.919351	1174	0.995113	31787	LC/MS Neg	123979	HMDB61112	1	0.98	0.97	0.99
hypoxanthine	Nucleotide	Purine Metabolism, (Hypo)Xanthine/Inosine containing	1.01	0.8	1.28	0.921384	1175	0.995113	3127	LC/MS Neg	790	HMDB00157	4	0.79	0.72	0.85
X - 17361			1.01	0.82	1.25	0.921404	1176	0.995113	48013	LC/MS Neg			979	0.99	0.99	1
X - 12104			0.98	0.69	1.4	0.921614	1177	0.995113	46932	LC/MS Pos Early			166	0.5	0.37	0.63
N-acetylglycine	Amino Acid	Glycine, Serine and Threonine Metabolism	1.01	0.79	1.3	0.922997	1178	0.995113	27710	LC/MS Neg	10972	HMDB00532	0	0.98	0.98	0.99
5-hydroxydecanoate	Lipid	Fatty Acid, Monohydroxy	1.01	0.78	1.31	0.923912	1179	0.995113	43011	LC/MS Neg	1825	HMDB40329	13	0.91	0.88	0.93
tyrosine	Amino Acid	Tyrosine Metabolism	0.99	0.77	1.27	0.924494	1180	0.995113	1299	LC/MS Pos Early	6057	HMDB00158	0	0.85	0.79	0.89
10-nonadecenoate (19:1n9)	Lipid	Long Chain Fatty Acid	1.01	0.78	1.31	0.925142	1181	0.995113	33972	LC/MS Neg	5312513	HMDB13622	0	0.93	0.91	0.95
9-hydroxystearate	Lipid	Fatty Acid, Monohydroxy	1.02	0.74	1.39	0.925774	1182	0.995113	47120	LC/MS Neg	9570127	HMDB61661	231	0.85	0.79	0.89
X - 12729			0.99	0.75	1.3	0.925911	1183	0.995113	46623	LC/MS Neg			247	1	1	1
glycosyl-N-stearoyl-sphingosine (d18:1/18:0)	Lipid	Sphingolipid Metabolism	1.01	0.78	1.31	0.927522	1184	0.995113	52234	LC/MS Pos Late			11	0.76	0.68	0.82
oleoylcholine	Lipid	Fatty Acid Metabolism (Acyl Choline)	1.01	0.78	1.31	0.927916	1185	0.995113	53260	LC/MS Pos Late			0	0.66	0.56	0.74
X - 15497			1.01	0.78	1.31	0.928898	1186	0.995113	46473	LC/MS Neg			0	0.98	0.97	0.98
2-aminophenol sulfate	Xenobiotics	Chemical	1.01	0.79	1.3	0.930643	1187	0.995113	43266	LC/MS Neg	181670	HMDB61116	1	0.99	0.98	0.99
X - 23295			0.99	0.77	1.27	0.931	1188	0.995113	48994	LC/MS Neg			14	0.89	0.86	0.92
X - 21729			1.01	0.79	1.3	0.932106	1189	0.995113	46898	LC/MS Neg			2	0.92	0.9	0.94
2-hydroxyphenylacetate	Amino Acid	Tyrosine Metabolism	0.99	0.7	1.39	0.932751	1190	0.995113	1432	LC/MS Polar	11970	HMDB00669	261	0.79	0.72	0.84
4-hydroxyphenylacetylglutamine	Peptide	Acetylated Peptides	0.99	0.78	1.25	0.93403	1191	0.995113	55017	LC/MS Neg			31	0.98	0.98	0.99
X - 17765			0.99	0.78	1.25	0.934086	1192	0.995113	48055	LC/MS Neg			795	0.96	0.94	0.97
phenylalanine	Amino Acid	Phenylalanine Metabolism	0.99	0.76	1.29	0.935125	1193	0.995113	64	LC/MS Pos Early	6140	HMDB00159	0	0.9	0.86	0.92
myristoylcarnitine (C14)	Lipid	Fatty Acid Metabolism(Acyl Carnitine)	1.01	0.78	1.31	0.935876	1194	0.995113	33952	LC/MS Pos Late	6426854	HMDB05066	2	0.9	0.87	0.92
X - 24585			0.99	0.71	1.38	0.937203	1195	0.995113	52906	LC/MS Pos Early			4	0.42	0.25	0.61
X - 11538			1.01	0.79	1.3	0.938153	1196	0.995113	46604	LC/MS Neg			0	0.98	0.98	0.99
2-hydroxybutyrate/2-hydroxyisobutyrate	Amino Acid	Glutathione Metabolism	0.99	0.78	1.26	0.938541	1197	0.995113	52281	LC/MS Polar			1	0.94	0.92	0.96
X - 23160			1.01	0.8	1.27	0.938641	1198	0.995113	48774	LC/MS Neg			932	0.98	0.97	0.99
gamma-glutamylphenylalanine	Peptide	Gamma-glutamyl Amino Acid	1.01	0.78	1.3	0.941255	1199	0.995113	33422	LC/MS Pos Early	111299	HMDB00594	1	0.88	0.85	0.91
threonine	Amino Acid	Glycine, Serine and Threonine Metabolism	0.99	0.76	1.29	0.943464	1200	0.995113	1284	LC/MS Pos Early	6288	HMDB00167	0	0.92	0.9	0.94
X - 23369			0.99	0.77	1.28	0.943533	1201	0.995113	49228	LC/MS Neg			0	0.89	0.85	0.92
X - 12472			0.99	0.77	1.28	0.943705	1202	0.995113	46628	LC/MS Neg			15	0.96	0.95	0.97
X - 24928			1.01	0.81	1.26	0.946053	1203	0.995113	55079	LC/MS Neg			12	0.96	0.95	0.97
palmitoyl ethanolamide	Lipid	Endocannabinoid	0.99	0.77	1.28	0.94685	1204	0.995113	38165	LC/MS Neg	4671	HMDB02100	0	0.9	0.86	0.92
cysteine s-sulfate	Amino Acid	Methionine, Cysteine, SAM and Taurine Metabolism	1.01	0.8	1.27	0.9499	1205	0.995113	22176	LC/MS Polar	115015	HMDB00731	6	0.8	0.77	0.82
3-methyl catechol sulfate (1)	Xenobiotics	Benzoate Metabolism	1.01	0.78	1.3	0.950004	1206	0.995113	46165	LC/MS Neg			10	0.99	0.99	0.99
L-urobilin	Cofactors and Vitamins	Hemoglobin and Porphyrin Metabolism	0.99	0.78	1.26	0.953806	1207	0.995113	40173	LC/MS Pos Late	5280818	HMDB04159	1194	0.98	0.97	0.98
N-acetylcarnosine	Peptide	Dipeptide Derivative	0.99	0.78	1.26	0.954541	1208	0.995113	43488	LC/MS Pos Early	9903482	HMDB12881	2	0.94	0.93	0.96
bilirubin (Z,Z)	Cofactors and Vitamins	Hemoglobin and Porphyrin Metabolism	1.01	0.8	1.27	0.95594	1209	0.995113	43807	LC/MS Pos Late	5280352	HMDB00054	0	0.93	0.91	0.95
gamma-glutamyltyrosine	Peptide	Gamma-glutamyl Amino Acid	0.99	0.77	1.29	0.957227	1210	0.995113	2734	LC/MS Neg	94340	HMDB11741	0	0.88	0.85	0.91
X - 16935			0.99	0.72	1.37	0.958201	1211	0.995113	46681	LC/MS Neg			193	0.91	0.88	0.93
2-acetamidophenol sulfate	Xenobiotics	Drug	1.01	0.79	1.29	0.958431	1212	0.995113	48580	LC/MS Neg	181671		577	0.99	0.99	0.99
prolylglycine	Peptide	Dipeptide	0.99	0.78	1.26	0.958433	1213	0.995113	40703	LC/MS Pos Early	6426709	HMDB11178	5	0.98	0.97	0.98
X - 12170			1.01	0.81	1.26	0.958671	1214	0.995113	47909	LC/MS Neg			4	1	1	1
3-hydroxyhexanoate	Lipid	Fatty Acid, Monohydroxy	1.01	0.78	1.3	0.958857	1215	0.995113	53230	LC/MS Neg	151492		0	0.9	0.86	0.92
1-oleoyl-GPI (18:1)*	Lipid	Lysophospholipid	1.01	0.8	1.27	0.95898	1216	0.995113	36602	LC/MS Neg			16	0.51	0.36	0.65
5-acetylamino-6-formylamino-3-methyluracil	Xenobiotics	Xanthine Metabolism	0.99	0.76	1.3	0.959363	1217	0.995113	34401	LC/MS Polar	108214	HMDB11105	408	0.95	0.93	0.96
palmitoylcarnitine (C16)	Lipid	Fatty Acid Metabolism(Acyl Carnitine)	0.99	0.77	1.29	0.959456	1218	0.995113	44681	LC/MS Pos Late	461	HMDB00222	0	0.71	0.64	0.77
X - 17335			0.99	0.75	1.32	0.959463	1219	0.995113	47820	LC/MS Pos Late			160	0.94	0.92	0.95
N-acetylcitrulline	Amino Acid	Urea cycle; Arginine and Proline Metabolism	0.99	0.78	1.27	0.960163	1220	0.995113	48434	LC/MS Neg	656979	HMDB00856	9	0.98	0.97	0.99
X - 21830			1.01	0.82	1.23	0.960328	1221	0.995113	47007	LC/MS Neg			1320	1	1	1
X - 01911			1.01	0.77	1.31	0.961359	1222	0.995113	46459	LC/MS Neg			133	0.95	0.94	0.96
X - 12100			0.99	0.77	1.29	0.962087	1223	0.995113	47687	LC/MS Pos Early			0	0.88	0.84	0.91
taurolithocholate	Lipid	Secondary Bile Acid Metabolism	1.01	0.8	1.26	0.963328	1224	0.995113	31889	LC/MS Neg	10595	HMDB00722	1040	0.98	0.97	0.98
2,3-dihydroxy-2-methylbutyrate	Amino Acid	Leucine, Isoleucine and Valine Metabolism	1.01	0.77	1.31	0.963359	1225	0.995113	57547	LC/MS Neg	301941	HMDB29576	4	0.75	0.67	0.81
1-stearoyl-GPE (18:0)	Lipid	Lysophospholipid	1.01	0.78	1.3	0.964425	1226	0.995113	42398	LC/MS Pos Late	9547068	HMDB11130	0	0.93	0.9	0.94
N-palmitoyl-heptadecasphingosine (d17:1/16:0)*	Lipid	Sphingolipid Metabolism	0.99	0.8	1.24	0.964521	1227	0.995113	57430	LC/MS Pos Late			44	0.7	0.6	0.78
dihomo-linolenoyl-choline	Lipid	Fatty Acid Metabolism (Acyl Choline)	0.99	0.79	1.25	0.965377	1228	0.995113	53262	LC/MS Pos Late			16	0.66	0.56	0.75
N-acetylasparagine	Amino Acid	Alanine and Aspartate Metabolism	0.99	0.76	1.31	0.965433	1229	0.995113	33942	LC/MS Pos Early	99715	HMDB06028	2	0.64	0.54	0.73
succinate	Energy	TCA Cycle	1	0.85	1.18	0.966016	1230	0.995113	1437	LC/MS Polar	1110	HMDB00254	2	0.35	0.21	0.52
X - 13703			1	0.79	1.25	0.966041	1231	0.995113	47963	LC/MS Neg			786	0.99	0.99	0.99
4-hydroxyhippurate	Xenobiotics	Benzoate Metabolism	0.99	0.77	1.28	0.966594	1232	0.995113	35527	LC/MS Neg	151012	HMDB13678	0	0.98	0.98	0.99
N-palmitoyl-sphingadienine (d18:2/16:0)*	Lipid	Sphingolipid Metabolism	1	0.82	1.23	0.966877	1233	0.995113	57416	LC/MS Pos Late			128	0.38	0.24	0.56
1-stearoyl-2-arachidonoyl-GPC (18:0/20:4)	Lipid	Phosphatidylcholine (PC)	1.01	0.78	1.29	0.967112	1234	0.995113	42450	LC/MS Pos Late	16219824	HMDB08048	0	0.9	0.87	0.93
phenylacetylglutamate	Peptide	Acetylated Peptides	1.01	0.78	1.3	0.967256	1235	0.995113	52925	LC/MS Pos Early	11579826	HMDB59772	679	0.75	0.67	0.82
X - 12822			1.01	0.79	1.28	0.967436	1236	0.995113	46997	LC/MS Neg			96	0.95	0.93	0.96
orotate	Nucleotide	Pyrimidine Metabolism, Orotate containing	1	0.79	1.27	0.968358	1237	0.995113	1505	LC/MS Polar	967	HMDB00226	3	0.98	0.97	0.98
5-dodecenoate (12:1n7)	Lipid	Medium Chain Fatty Acid	1	0.78	1.27	0.968983	1238	0.995113	33968	LC/MS Neg	5312378	HMDB00529	6	0.92	0.89	0.94
2,8-quinolinediol sulfate	Xenobiotics	Food Component/Plant	1	0.78	1.26	0.970362	1239	0.995113	48691	LC/MS Neg			692	0.99	0.98	0.99
methylsuccinate	Amino Acid	Leucine, Isoleucine and Valine Metabolism	1	0.77	1.3	0.971618	1240	0.995113	15745	LC/MS Polar	10349	HMDB01844	3	0.83	0.78	0.88
2-stearoyl-GPE (18:0)*	Lipid	Lysophospholipid	1	0.78	1.28	0.972274	1241	0.995113	41220	LC/MS Neg		HMDB11129	0	0.58	0.46	0.69
perfluorooctanesulfonic acid (PFOS)	Xenobiotics	Chemical	1	0.8	1.26	0.972368	1242	0.995113	57564	LC/MS Polar	74483	HMDB59586	1	0.98	0.97	0.98
citraconate/glutaconate	Energy	TCA Cycle	1	0.78	1.3	0.972777	1243	0.995113	47076	LC/MS Polar			1	0.98	0.98	0.99
oleate/vaccenate (18:1)	Lipid	Long Chain Fatty Acid	1	0.77	1.3	0.973039	1244	0.995113	52285	LC/MS Neg			0	0.97	0.96	0.98
N1-methyladenosine	Nucleotide	Purine Metabolism, Adenine containing	1	0.76	1.3	0.974841	1245	0.995113	15650	LC/MS Pos Early	27476	HMDB03331	0	0.69	0.59	0.77
X - 23666			1	0.8	1.25	0.975045	1246	0.995113	49543	LC/MS Pos Early			21	0.79	0.72	0.85
X - 12753			1	0.8	1.24	0.975076	1247	0.995113	47723	LC/MS Pos Early			1213	0.99	0.99	0.99
X - 12524			1	0.74	1.36	0.975339	1248	0.995113	46621	LC/MS Neg			0	0.51	0.36	0.65
lactosyl-N-nervonoyl-sphingosine (d18:1/24:1)*	Lipid	Sphingolipid Metabolism	1	0.77	1.3	0.976888	1249	0.995113	57370	LC/MS Pos Late			0	0.74	0.66	0.81
isovalerylcarnitine (C5)	Amino Acid	Leucine, Isoleucine and Valine Metabolism	1	0.78	1.28	0.977488	1250	0.995113	34407	LC/MS Pos Early	6426851	HMDB00688	0	0.96	0.95	0.97
methionine	Amino Acid	Methionine, Cysteine, SAM and Taurine Metabolism	1	0.78	1.3	0.977492	1251	0.995113	1302	LC/MS Pos Early	6137	HMDB00696	0	0.93	0.91	0.95
X - 19141			1	0.76	1.3	0.978434	1252	0.995113	46701	LC/MS Neg			0	0.96	0.95	0.97
1-palmitoyl-2-linoleoyl-GPI (16:0/18:2)	Lipid	Phosphatidylinositol (PI)	1	0.78	1.29	0.978697	1253	0.995113	52450	LC/MS Pos Late		HMDB09784	16	0.93	0.9	0.95
palmitoylcholine	Lipid	Fatty Acid Metabolism (Acyl Choline)	1	0.77	1.28	0.978723	1254	0.995113	52944	LC/MS Pos Late	151731		0	0.61	0.51	0.71
isoursodeoxycholate	Lipid	Secondary Bile Acid Metabolism	1	0.78	1.29	0.979951	1255	0.995568	57577	LC/MS Neg	127601	HMDB00686	7	0.99	0.99	1
kynurenine	Amino Acid	Tryptophan Metabolism	1	0.78	1.3	0.981	1256	0.99584	15140	LC/MS Pos Early	161166	HMDB00684	0	0.9	0.87	0.93
valylleucine	Peptide	Dipeptide	1	0.77	1.3	0.984296	1257	0.996945	39994	LC/MS Pos Early	352039	HMDB29131	502	0.94	0.92	0.95
pseudouridine	Nucleotide	Pyrimidine Metabolism, Uracil containing	1	0.77	1.29	0.984619	1258	0.996945	33442	LC/MS Neg	15047	HMDB00767	0	0.8	0.74	0.86
biliverdin	Cofactors and Vitamins	Hemoglobin and Porphyrin Metabolism	1	0.77	1.29	0.986014	1259	0.996945	2137	LC/MS Neg	5353439	HMDB01008	2	0.71	0.61	0.79
N-palmitoyl-sphinganine (d18:0/16:0)	Lipid	Sphingolipid Metabolism	1	0.78	1.29	0.987464	1260	0.996945	52604	LC/MS Pos Late	5283572	HMDB11760	0	0.87	0.83	0.9
tauroursodeoxycholate	Lipid	Secondary Bile Acid Metabolism	1	0.78	1.28	0.987496	1261	0.996945	39378	LC/MS Neg	9848818	HMDB00874	637	1	0.99	1
chenodeoxycholate	Lipid	Primary Bile Acid Metabolism	1	0.77	1.3	0.990227	1262	0.996945	1563	LC/MS Neg	10133	HMDB00518	578	0.94	0.92	0.96
arginine	Amino Acid	Urea cycle; Arginine and Proline Metabolism	1	0.77	1.3	0.991329	1263	0.996945	1638	LC/MS Pos Early	232	HMDB00517	0	0.91	0.88	0.93
docosadienoate (22:2n6)	Lipid	Polyunsaturated Fatty Acid (n3 and n6)	1	0.77	1.29	0.991745	1264	0.996945	32415	LC/MS Neg	5282807	HMDB61714	0	0.94	0.93	0.96
N-acetylneuraminate	Carbohydrate	Aminosugar Metabolism	1	0.78	1.28	0.992612	1265	0.996945	32377	LC/MS Pos Early	439197	HMDB00230	3	0.89	0.85	0.91
X - 24344			1	0.8	1.26	0.99317	1266	0.996945	52540	LC/MS Neg			831	0.99	0.98	0.99
X - 24551			1	0.82	1.21	0.993194	1267	0.996945	52872	LC/MS Neg			773	1	1	1
1-arachidonylglycerol (20:4)	Lipid	Monoacylglycerol	1	0.75	1.33	0.994293	1268	0.996945	34397	LC/MS Neg	5282281	HMDB11549	0	0.78	0.71	0.84
X - 21829			1	0.86	1.16	0.9945	1269	0.996945	47006	LC/MS Neg			2	0.94	0.92	0.96
3-methylcytidine	Nucleotide	Pyrimidine Metabolism, Cytidine containing	1	0.77	1.3	0.994636	1270	0.996945	35132	LC/MS Pos Early	159649		499	0.86	0.81	0.89
androsterone sulfate	Lipid	Steroid	1	0.78	1.28	0.994774	1271	0.996945	31591	LC/MS Neg	159663	HMDB02759	0	0.97	0.96	0.98
X - 24337			1	0.78	1.28	0.995965	1272	0.996945	52533	LC/MS Neg			1	0.97	0.96	0.98
X - 17438			1	0.78	1.28	0.996701	1273	0.996945	46705	LC/MS Neg			15	0.94	0.92	0.95
X - 12816			1	0.8	1.26	0.996818	1274	0.996945	46630	LC/MS Neg			595	0.99	0.99	0.99
argininosuccinate	Amino Acid	Urea cycle; Arginine and Proline Metabolism	1	0.78	1.29	0.996945	1275	0.996945	15497	LC/MS Pos Early	828	HMDB00052	1163	0.57	0.43	0.7
